# Supplementary material for: Exploring the determinants of online purchase intention for aging-friendly products: evidence from senior consumers in urban Chinese context
Source: Front Public Health. 2025 Dec 18;13:1724540. doi: 10.3389/fpubh.2025.1724540 (PMC12758152; doi:10.3389/fpubh.2025.1724540)
Supplement: Supplementary file 1 [file Table_1.xlsx]

## Sheet: Sheet1
Gender	Age	Education	Income	NoofChildren	LivewithChild	DL1	DL2	DL3	DL4	DL5	DL6	TBOS1	TBOS2	TBOS3	TBOS4	TA1	TA2	TA3	TA4	PEU1	PEU2	PEU3	PEU4	PU1	PU2	PU3	PU4	PU5	EC1	EC2	EC3	SN1	SN2	SN3	PI1	PI2	PI3	PI4	DL	TBOS	TA	PEU	PU	EC	SN	PI
1	3	2	1	3	3	3	4	3	3	3	4	3	3	2	3	3	3	2	3	3	3	2	2	1	2	2	2	3	4	4	2	4	5	3	5	4	5	4	3.33333	2.75	2.75	2.5	2	3.33333	4	4.5
0	1	3	1	3	2	4	4	3	4	4	4	3	3	2	3	1	1	1	1	5	5	4	4	3	4	3	3	3	1	2	2	4	5	4	3	4	4	3	3.83333	2.75	1	4.5	3.2	1.66667	4.33333	3.5
1	2	1	1	2	2	3	4	4	3	3	5	3	3	3	4	3	2	2	3	3	3	2	2	4	4	4	3	4	3	3	2	3	2	3	2	3	3	3	3.66667	3.25	2.5	2.5	3.8	2.66667	2.66667	2.75
0	5	2	4	2	2	2	2	1	2	2	3	3	3	4	4	1	1	2	2	3	4	3	2	3	3	4	2	3	2	1	4	4	4	4	3	5	5	4	2	3.5	1.5	3	3	2.33333	4	4.25
1	2	1	2	2	2	4	5	5	4	4	3	2	3	3	2	2	1	1	1	3	3	4	5	4	3	4	3	3	3	4	2	4	4	5	5	4	5	4	4.16667	2.5	1.25	3.75	3.4	3	4.33333	4.5
1	1	1	4	4	2	3	4	3	4	3	3	3	4	4	4	3	4	4	3	3	4	3	2	3	3	3	2	2	2	2	4	4	5	3	3	3	3	3	3.33333	3.75	3.5	3	2.6	2.66667	4	3
0	2	3	1	3	2	2	2	3	3	2	2	3	4	3	3	2	3	2	1	3	3	1	4	3	3	4	3	4	3	5	5	4	4	4	5	4	2	4	2.33333	3.25	2	2.75	3.4	4.33333	4	3.75
0	3	1	2	2	3	4	4	3	3	3	3	1	3	2	2	2	2	2	2	3	4	3	4	2	1	2	2	2	4	5	3	4	5	3	4	5	4	5	3.33333	2	2	3.5	1.8	4	4	4.5
1	2	1	3	3	3	3	3	3	3	2	1	4	5	5	5	3	3	2	3	3	2	4	2	4	4	3	3	3	2	2	2	3	3	3	5	5	4	4	2.5	4.75	2.75	2.75	3.4	2	3	4.5
0	1	3	1	2	2	2	4	3	4	3	3	4	3	3	3	2	2	3	3	2	3	3	2	3	4	3	2	3	1	2	2	3	3	3	3	3	2	4	3.16667	3.25	2.5	2.5	3	1.66667	3	3
0	6	2	2	2	2	2	2	2	3	2	2	4	4	3	4	2	3	2	1	3	4	2	3	3	3	3	3	3	4	4	3	3	3	3	3	3	4	3	2.16667	3.75	2	3	3	3.66667	3	3.25
1	5	3	5	2	2	3	3	3	3	4	3	3	3	2	2	3	3	2	1	4	2	3	3	3	2	3	2	4	2	4	4	3	3	4	3	3	2	3	3.16667	2.5	2.25	3	2.8	3.33333	3.33333	2.75
0	1	2	3	3	3	5	5	5	4	5	5	3	5	2	3	1	2	1	2	4	5	5	4	3	4	4	5	3	2	3	2	4	5	5	5	4	4	3	4.83333	3.25	1.5	4.5	3.8	2.33333	4.66667	4
0	1	1	2	2	3	3	2	3	3	2	4	4	3	3	3	1	1	1	1	4	4	3	4	4	5	5	5	5	4	4	2	3	3	3	5	5	4	5	2.83333	3.25	1	3.75	4.8	3.33333	3	4.75
0	5	1	2	3	2	5	3	4	4	2	3	3	4	4	3	1	1	3	2	3	3	4	3	4	4	4	4	4	3	4	3	5	3	2	3	3	2	5	3.5	3.5	1.75	3.25	4	3.33333	3.33333	3.25
0	5	4	5	4	3	2	1	2	3	2	1	2	3	3	3	1	2	2	2	2	2	2	2	2	3	3	3	4	2	2	1	3	3	4	3	5	5	4	1.83333	2.75	1.75	2	3	1.66667	3.33333	4.25
1	2	2	1	4	2	2	2	2	2	2	2	4	4	4	4	2	3	2	1	3	4	3	2	3	3	2	2	3	2	3	3	2	3	4	3	3	4	2	2	4	2	3	2.6	2.66667	3	3
1	1	3	1	2	2	3	3	4	3	3	2	1	1	1	3	4	3	3	3	2	2	2	4	1	1	1	1	1	3	3	3	4	4	4	3	2	2	2	3	1.5	3.25	2.5	1	3	4	2.25
0	3	4	1	3	2	1	2	2	2	3	1	2	3	2	3	2	3	2	2	2	1	3	2	3	1	1	3	4	3	2	2	3	2	3	4	3	2	4	1.83333	2.5	2.25	2	2.4	2.33333	2.66667	3.25
1	1	3	1	4	3	2	2	4	3	3	3	3	5	4	5	3	2	3	2	4	4	3	2	3	3	4	4	3	3	3	4	1	2	3	4	2	3	2	2.83333	4.25	2.5	3.25	3.4	3.33333	2	2.75
1	2	2	1	3	2	2	3	3	2	2	5	4	3	3	3	1	1	1	3	4	3	4	3	4	4	3	4	3	3	2	2	3	5	4	4	4	4	3	2.83333	3.25	1.5	3.5	3.6	2.33333	4	3.75
0	1	2	2	4	2	4	4	3	3	3	2	2	2	2	3	3	1	2	3	2	3	2	2	3	3	4	2	2	3	2	2	5	4	4	3	3	2	3	3.16667	2.25	2.25	2.25	2.8	2.33333	4.33333	2.75
1	1	1	1	3	3	3	4	3	4	2	2	3	3	3	3	2	2	2	1	3	2	5	4	2	3	3	3	3	3	3	2	3	4	2	4	3	3	3	3	3	1.75	3.5	2.8	2.66667	3	3.25
0	1	1	2	3	2	4	3	2	3	4	2	2	2	2	2	1	3	3	2	2	2	2	2	2	3	3	3	3	4	4	5	4	5	5	4	4	5	4	3	2	2.25	2	2.8	4.33333	4.66667	4.25
1	2	1	2	3	3	3	2	2	2	3	2	2	2	2	3	1	1	1	2	2	3	3	3	3	2	3	2	3	3	4	3	5	4	4	5	4	4	4	2.33333	2.25	1.25	2.75	2.6	3.33333	4.33333	4.25
0	2	1	1	3	2	3	2	4	3	3	3	2	2	1	3	2	3	3	2	2	3	3	4	2	1	1	2	1	2	2	3	4	3	3	2	3	1	1	3	2	2.5	3	1.4	2.33333	3.33333	1.75
0	4	1	2	4	2	3	3	3	3	4	3	3	4	3	4	1	2	2	2	2	3	2	4	4	4	4	4	5	4	4	3	2	3	2	4	2	1	3	3.16667	3.5	1.75	2.75	4.2	3.66667	2.33333	2.5
0	1	2	3	4	2	4	5	4	3	3	5	2	3	2	3	3	3	4	3	2	3	3	3	2	3	2	3	1	4	4	3	4	4	4	4	4	3	3	4	2.5	3.25	2.75	2.2	3.66667	4	3.5
1	3	1	1	3	2	2	1	1	1	2	3	3	3	2	2	2	2	1	2	2	1	3	1	2	3	2	2	2	4	5	4	3	4	3	4	3	4	3	1.66667	2.5	1.75	1.75	2.2	4.33333	3.33333	3.5
1	3	1	1	3	3	4	3	3	4	4	3	3	1	3	2	4	2	3	2	2	3	3	3	2	2	3	2	4	4	4	4	2	3	3	4	4	3	3	3.5	2.25	2.75	2.75	2.6	4	2.66667	3.5
1	1	3	1	3	2	1	2	2	1	2	2	3	4	3	4	2	2	1	2	2	3	3	3	3	3	2	3	3	1	3	2	3	4	4	5	5	3	5	1.66667	3.5	1.75	2.75	2.8	2	3.66667	4.5
0	2	2	2	4	2	3	4	4	2	2	4	2	1	2	1	3	3	4	4	1	2	2	2	2	2	1	1	3	4	2	3	3	4	3	1	2	1	2	3.16667	1.5	3.5	1.75	1.8	3	3.33333	1.5
0	3	3	1	4	3	4	3	5	4	4	3	3	4	3	3	3	3	3	2	4	4	4	5	3	2	2	2	2	3	2	3	3	1	2	5	3	3	3	3.83333	3.25	2.75	4.25	2.2	2.66667	2	3.5
0	1	3	3	3	2	2	2	4	3	5	4	3	4	3	3	1	2	1	2	3	2	3	3	3	3	3	3	4	3	3	4	3	4	4	5	3	4	3	3.33333	3.25	1.5	2.75	3.2	3.33333	3.66667	3.75
0	3	2	2	4	3	2	2	2	3	2	2	4	4	5	4	2	3	3	3	3	2	2	3	2	3	3	2	2	3	3	4	3	4	3	3	4	3	4	2.16667	4.25	2.75	2.5	2.4	3.33333	3.33333	3.5
1	2	1	3	3	2	2	3	4	2	2	3	3	3	5	4	4	4	4	3	3	2	3	3	1	2	1	1	2	2	3	4	3	5	3	5	5	4	5	2.66667	3.75	3.75	2.75	1.4	3	3.66667	4.75
0	3	2	3	3	3	2	2	2	1	2	2	4	4	3	3	2	2	2	1	3	3	2	3	2	3	3	3	4	3	3	3	4	4	3	3	1	3	4	1.83333	3.5	1.75	2.75	3	3	3.66667	2.75
1	2	3	2	2	2	5	4	2	3	2	3	2	4	4	2	3	2	2	2	3	3	4	1	3	3	2	3	3	2	3	3	4	3	3	3	3	3	3	3.16667	3	2.25	2.75	2.8	2.66667	3.33333	3
1	4	1	2	2	2	2	2	2	2	2	2	3	3	3	4	3	3	4	5	1	3	2	2	2	2	2	3	3	3	3	3	4	4	5	4	5	4	3	2	3.25	3.75	2	2.4	3	4.33333	4
1	5	1	2	2	3	2	3	2	1	2	2	1	2	2	2	1	1	1	1	2	4	2	3	2	3	3	2	2	4	5	4	2	2	2	4	4	4	4	2	1.75	1	2.75	2.4	4.33333	2	4
1	4	3	1	4	3	2	3	4	4	3	4	2	3	4	3	3	3	1	2	4	3	4	5	1	2	2	3	2	3	3	4	3	4	5	3	3	3	3	3.33333	3	2.25	4	2	3.33333	4	3
1	1	1	2	2	2	2	2	2	2	2	2	2	3	1	2	1	1	2	1	2	3	4	4	2	3	1	2	1	3	3	2	3	3	3	3	2	4	4	2	2	1.25	3.25	1.8	2.66667	3	3.25
1	1	2	1	2	3	4	4	4	3	3	4	2	3	2	2	3	2	4	3	2	3	2	2	2	2	1	2	2	2	3	1	2	1	2	3	1	3	3	3.66667	2.25	3	2.25	1.8	2	1.66667	2.5
0	2	2	5	2	2	3	3	2	3	2	5	4	4	3	4	3	3	3	3	3	3	3	4	3	2	2	3	2	3	2	3	5	4	4	2	3	2	2	3	3.75	3	3.25	2.4	2.66667	4.33333	2.25
0	4	2	2	4	2	5	4	4	4	4	5	3	3	3	3	4	3	3	3	3	3	3	2	4	3	3	3	2	1	2	3	1	1	1	2	2	3	2	4.33333	3	3.25	2.75	3	2	1	2.25
1	1	2	1	3	2	1	2	2	2	1	1	3	2	2	3	2	2	1	1	2	2	2	3	2	3	2	2	2	1	3	3	1	1	2	4	4	4	5	1.5	2.5	1.5	2.25	2.2	2.33333	1.33333	4.25
1	2	4	1	2	2	4	5	3	5	5	4	4	3	4	3	4	3	3	2	5	4	5	3	3	4	3	3	3	3	3	3	3	3	5	4	3	3	2	4.33333	3.5	3	4.25	3.2	3	3.66667	3
1	1	1	1	4	3	2	3	2	3	1	3	3	2	4	3	1	1	1	1	2	3	3	3	4	4	4	3	3	4	3	4	4	3	4	3	3	5	3	2.33333	3	1	2.75	3.6	3.66667	3.66667	3.5
0	5	4	3	3	3	3	4	4	3	3	1	4	4	2	2	3	1	3	3	3	2	2	3	3	3	4	2	2	3	2	3	4	4	5	2	3	3	2	3	3	2.5	2.5	2.8	2.66667	4.33333	2.5
0	3	1	2	2	2	4	4	2	4	3	4	4	4	3	5	2	2	2	2	3	2	3	4	4	4	4	3	4	2	3	2	4	5	5	3	3	4	5	3.5	4	2	3	3.8	2.33333	4.66667	3.75
1	4	1	2	3	2	2	2	3	3	4	4	3	2	3	3	2	3	3	2	3	3	3	2	3	3	2	3	2	2	4	3	2	3	3	4	2	3	3	3	2.75	2.5	2.75	2.6	3	2.66667	3
1	2	2	2	3	2	2	3	2	2	1	3	3	5	4	3	3	3	2	3	3	3	2	2	4	3	2	3	3	4	4	3	4	3	5	4	3	4	4	2.16667	3.75	2.75	2.5	3	3.66667	4	3.75
1	2	2	2	4	3	2	3	3	3	3	4	3	4	3	3	4	2	3	2	3	2	3	3	3	3	3	2	2	3	2	4	3	2	3	5	3	3	3	3	3.25	2.75	2.75	2.6	3	2.66667	3.5
1	1	3	2	3	2	1	2	1	1	1	1	3	4	4	3	3	3	2	2	1	1	1	2	2	2	2	3	3	2	2	1	3	5	4	5	5	4	5	1.16667	3.5	2.5	1.25	2.4	1.66667	4	4.75
0	6	1	2	2	2	3	4	4	3	3	5	5	4	4	4	3	1	1	1	5	4	5	4	5	4	4	4	3	2	3	1	3	3	2	4	3	3	4	3.66667	4.25	1.5	4.5	4	2	2.66667	3.5
1	1	1	1	3	2	2	2	2	2	1	2	4	4	3	4	1	1	1	1	4	3	4	3	3	4	3	4	4	2	3	3	4	5	4	5	5	5	4	1.83333	3.75	1	3.5	3.6	2.66667	4.33333	4.75
0	1	4	2	2	3	4	4	3	3	4	3	1	1	3	2	2	2	3	2	2	1	2	2	2	3	3	3	1	3	3	3	5	4	4	4	3	4	4	3.5	1.75	2.25	1.75	2.4	3	4.33333	3.75
0	1	2	3	3	2	1	2	2	2	1	1	3	2	1	3	3	2	2	3	1	2	2	3	2	1	1	1	1	3	3	3	3	3	3	3	3	3	4	1.5	2.25	2.5	2	1.2	3	3	3.25
0	1	3	4	3	2	2	2	3	3	4	4	4	4	4	5	1	1	1	1	5	5	5	3	5	4	4	4	5	2	3	4	3	5	5	4	4	3	3	3	4.25	1	4.5	4.4	3	4.33333	3.5
1	3	1	2	3	2	5	3	3	3	3	2	3	3	3	4	2	2	2	2	3	4	4	4	3	3	2	3	3	3	2	4	2	3	1	3	2	1	3	3.16667	3.25	2	3.75	2.8	3	2	2.25
1	1	1	1	3	2	3	3	3	3	2	3	3	3	3	3	1	1	2	1	3	3	4	3	3	3	4	4	4	4	4	5	4	4	3	4	5	5	5	2.83333	3	1.25	3.25	3.6	4.33333	3.66667	4.75
0	1	1	1	3	2	3	5	4	4	4	4	3	4	3	3	2	1	1	3	3	5	3	4	4	4	5	4	4	1	1	3	5	5	5	3	4	4	1	4	3.25	1.75	3.75	4.2	1.66667	5	3
0	3	1	3	3	2	3	3	4	2	3	3	3	3	3	3	3	1	2	1	3	4	3	4	3	3	3	2	2	4	4	4	3	3	4	4	3	3	3	3	3	1.75	3.5	2.6	4	3.33333	3.25
1	2	1	3	2	2	3	2	3	3	2	2	4	4	4	5	1	2	3	2	4	3	4	4	4	3	3	3	5	1	2	1	4	5	5	2	3	3	3	2.5	4.25	2	3.75	3.6	1.33333	4.66667	2.75
0	2	3	3	3	3	2	3	1	1	3	1	4	4	3	4	2	2	2	3	3	3	4	4	3	3	2	3	3	3	4	4	5	4	4	2	3	3	3	1.83333	3.75	2.25	3.5	2.8	3.66667	4.33333	2.75
0	1	1	2	2	3	2	1	1	1	2	1	2	2	3	1	2	1	2	2	2	1	2	2	3	2	2	1	1	1	2	2	4	4	4	4	4	5	4	1.33333	2	1.75	1.75	1.8	1.66667	4	4.25
1	1	3	3	2	2	1	1	2	2	2	3	2	2	2	2	3	3	3	2	1	2	1	2	2	2	3	3	1	3	4	3	4	4	4	2	2	1	2	1.83333	2	2.75	1.5	2.2	3.33333	4	1.75
0	6	3	2	4	3	3	3	2	3	3	4	3	2	1	2	3	3	2	1	4	3	3	2	3	2	2	3	2	2	3	3	4	2	3	3	3	2	2	3	2	2.25	3	2.4	2.66667	3	2.5
1	1	1	1	2	2	2	2	2	2	1	3	1	3	2	2	2	2	2	2	2	1	2	2	2	3	1	2	3	3	2	2	3	3	3	1	2	3	3	2	2	2	1.75	2.2	2.33333	3	2.25
1	1	1	2	3	2	3	4	3	4	3	3	4	4	4	4	1	2	2	2	4	3	3	3	5	3	5	5	4	2	1	3	3	3	3	3	2	4	2	3.33333	4	1.75	3.25	4.4	2	3	2.75
0	1	1	5	3	2	5	4	5	4	4	4	3	2	3	2	2	3	2	2	3	2	3	3	4	4	3	3	3	2	4	4	2	3	3	3	3	4	3	4.33333	2.5	2.25	2.75	3.4	3.33333	2.66667	3.25
1	3	1	3	2	3	2	2	1	3	2	2	5	5	4	5	1	2	2	1	3	2	3	3	3	4	5	3	4	4	3	2	5	4	4	5	5	4	4	2	4.75	1.5	2.75	3.8	3	4.33333	4.5
1	1	2	2	4	3	3	3	2	2	2	2	4	4	3	3	1	1	2	1	4	3	4	4	2	2	3	4	3	3	2	2	4	5	4	5	5	5	3	2.33333	3.5	1.25	3.75	2.8	2.33333	4.33333	4.5
0	3	2	5	2	2	4	5	3	4	3	4	5	5	4	4	2	3	2	3	4	3	2	3	4	5	5	5	4	2	2	1	4	3	3	3	3	3	4	3.83333	4.5	2.5	3	4.6	1.66667	3.33333	3.25
1	2	2	2	4	3	4	4	5	4	3	4	3	3	3	3	1	1	2	2	3	4	5	5	4	3	4	5	4	3	3	4	4	4	4	4	4	3	3	4	3	1.5	4.25	4	3.33333	4	3.5
1	1	2	1	4	2	3	2	2	2	2	4	4	4	3	5	3	3	3	3	3	1	2	2	2	4	1	2	3	3	2	2	1	2	2	4	3	4	3	2.5	4	3	2	2.4	2.33333	1.66667	3.5
1	1	2	1	4	2	4	2	3	3	2	3	4	4	4	4	1	1	1	3	4	3	4	4	4	4	4	5	3	3	5	4	4	4	4	5	5	5	4	2.83333	4	1.5	3.75	4	4	4	4.75
0	2	1	1	3	2	5	4	2	5	4	4	2	4	3	2	1	1	2	1	5	4	5	4	3	4	4	4	2	5	5	4	5	5	4	5	5	4	5	4	2.75	1.25	4.5	3.4	4.66667	4.66667	4.75
0	2	1	1	2	2	1	2	2	2	2	2	2	1	3	3	5	4	3	5	1	1	1	1	1	2	1	2	2	4	4	3	4	4	5	4	4	3	3	1.83333	2.25	4.25	1	1.6	3.66667	4.33333	3.5
1	3	3	3	3	2	5	5	4	5	4	5	4	4	5	4	1	2	2	3	5	4	5	5	5	4	5	5	4	2	3	3	5	4	5	5	4	4	5	4.66667	4.25	2	4.75	4.6	2.66667	4.66667	4.5
0	3	3	3	3	3	1	2	2	2	2	1	3	3	2	1	2	2	3	1	2	2	2	3	1	2	1	2	2	2	2	2	4	4	4	2	3	2	2	1.66667	2.25	2	2.25	1.6	2	4	2.25
1	2	4	2	3	3	3	3	2	2	2	3	3	2	2	3	1	1	1	1	2	3	4	4	4	3	3	3	4	3	1	3	5	5	5	5	4	4	4	2.5	2.5	1	3.25	3.4	2.33333	5	4.25
1	1	1	2	4	3	5	3	4	3	4	3	2	3	2	2	1	2	2	2	3	2	2	1	4	3	3	4	2	2	4	3	4	5	5	3	4	4	5	3.66667	2.25	1.75	2	3.2	3	4.66667	4
0	1	3	3	3	2	3	3	3	3	2	3	2	4	3	3	3	4	3	2	4	3	4	3	1	1	2	1	2	4	3	3	3	3	3	3	3	3	4	2.83333	3	3	3.5	1.4	3.33333	3	3.25
1	4	1	1	4	2	2	2	1	3	2	2	3	4	3	3	1	1	2	1	2	3	4	3	3	3	3	4	3	4	4	2	4	4	4	5	4	5	4	2	3.25	1.25	3	3.2	3.33333	4	4.5
0	4	2	2	4	2	3	4	3	5	4	5	3	3	3	4	1	1	1	1	5	4	4	5	3	4	4	4	5	4	3	3	4	5	5	5	3	4	5	4	3.25	1	4.5	4	3.33333	4.66667	4.25
0	2	2	3	3	2	2	1	2	1	2	1	3	3	2	3	3	3	3	4	2	1	2	2	1	2	1	1	2	4	3	3	2	1	1	2	2	3	2	1.5	2.75	3.25	1.75	1.4	3.33333	1.33333	2.25
1	1	3	1	3	2	2	1	1	3	1	2	3	3	4	3	1	1	3	1	3	4	3	3	3	3	2	2	2	4	4	1	5	3	5	4	4	4	5	1.66667	3.25	1.5	3.25	2.4	3	4.33333	4.25
0	6	1	1	3	2	3	4	4	3	4	4	4	4	3	3	1	2	1	1	3	4	4	4	5	5	4	4	5	1	3	3	3	3	4	3	3	3	4	3.66667	3.5	1.25	3.75	4.6	2.33333	3.33333	3.25
0	3	2	1	2	2	2	2	3	3	3	3	2	4	4	3	2	1	1	2	2	3	3	3	3	3	3	4	2	3	4	4	5	3	4	4	4	5	5	2.66667	3.25	1.5	2.75	3	3.66667	4	4.5
0	2	1	1	3	3	4	5	4	4	4	4	2	2	3	2	1	2	1	1	4	4	4	5	3	4	4	5	4	5	4	4	4	4	3	5	5	5	5	4.16667	2.25	1.25	4.25	4	4.33333	3.66667	5
1	2	1	3	3	2	4	3	2	3	2	2	2	1	1	1	2	2	2	3	2	1	2	1	1	2	2	2	3	3	2	1	4	4	5	2	4	2	2	2.66667	1.25	2.25	1.5	2	2	4.33333	2.5
0	1	2	1	2	3	4	3	3	3	3	3	3	2	3	3	2	1	1	1	3	2	4	4	4	4	3	3	3	3	4	3	3	4	3	3	3	4	3	3.16667	2.75	1.25	3.25	3.4	3.33333	3.33333	3.25
0	2	1	4	3	2	2	2	2	3	2	2	3	4	4	4	3	3	4	2	3	2	3	2	3	2	2	2	2	5	4	3	3	2	3	5	5	4	5	2.16667	3.75	3	2.5	2.2	4	2.66667	4.75
0	4	3	2	3	2	3	3	5	2	2	3	2	2	1	1	2	2	3	4	2	1	2	2	1	2	2	2	2	3	1	2	4	4	3	2	3	2	3	3	1.5	2.75	1.75	1.8	2	3.66667	2.5
0	6	4	3	3	2	3	3	3	4	3	3	2	1	3	3	2	2	2	1	3	3	2	3	2	3	3	3	4	4	3	3	4	3	5	2	3	3	1	3.16667	2.25	1.75	2.75	3	3.33333	4	2.25
1	1	2	2	3	2	3	2	4	3	2	3	3	3	2	2	1	2	1	2	3	3	2	4	3	3	3	3	4	3	3	2	3	5	5	2	4	4	4	2.83333	2.5	1.5	3	3.2	2.66667	4.33333	3.5
0	1	2	3	2	2	3	4	2	3	3	3	3	5	4	4	2	4	4	2	3	3	2	3	2	3	4	3	1	2	2	2	4	3	3	3	3	3	4	3	4	3	2.75	2.6	2	3.33333	3.25
0	3	1	3	2	2	3	4	3	3	3	5	5	4	4	4	2	2	2	2	3	3	4	3	5	5	5	5	4	3	3	2	3	3	3	4	3	3	4	3.5	4.25	2	3.25	4.8	2.66667	3	3.5
0	4	2	4	3	2	3	5	3	3	4	2	3	3	4	4	2	2	2	2	2	2	4	2	3	4	4	4	2	4	1	2	4	4	3	3	4	3	4	3.33333	3.5	2	2.5	3.4	2.33333	3.66667	3.5
1	3	3	2	3	2	3	3	1	2	2	2	4	3	5	3	2	3	1	2	2	2	3	2	4	4	2	3	3	4	4	3	3	2	3	3	4	4	4	2.16667	3.75	2	2.25	3.2	3.66667	2.66667	3.75
1	6	3	3	4	2	4	4	3	3	2	4	2	1	3	2	2	2	1	2	3	3	2	2	2	3	3	3	3	1	1	2	2	3	1	2	3	3	2	3.33333	2	1.75	2.5	2.8	1.33333	2	2.5
1	1	3	1	4	3	4	3	3	4	3	5	4	4	3	4	2	1	2	2	4	5	2	3	3	2	2	3	2	2	2	4	3	3	3	4	4	4	4	3.66667	3.75	1.75	3.5	2.4	2.66667	3	4
1	6	3	2	4	3	3	3	3	4	3	4	4	3	3	4	2	1	3	2	3	2	3	4	4	3	4	3	4	3	4	4	3	5	5	3	2	3	2	3.33333	3.5	2	3	3.6	3.66667	4.33333	2.5
1	1	1	2	2	3	3	3	3	3	3	3	5	4	3	4	4	4	4	3	3	2	4	2	2	1	3	2	2	5	4	4	4	4	5	3	3	3	5	3	4	3.75	2.75	2	4.33333	4.33333	3.5
1	2	2	1	3	2	3	2	4	3	4	4	4	5	3	4	2	2	1	1	3	4	4	4	5	4	5	3	3	3	3	3	4	4	3	5	3	5	4	3.33333	4	1.5	3.75	4	3	3.66667	4.25
1	2	3	2	2	2	3	4	3	2	2	2	5	3	4	4	2	3	2	3	2	3	4	2	2	3	4	4	3	3	4	3	4	4	2	3	5	2	3	2.66667	4	2.5	2.75	3.2	3.33333	3.33333	3.25
0	3	2	2	4	3	2	2	3	2	3	3	1	1	2	2	3	2	2	1	1	1	1	3	1	2	1	2	2	4	5	5	4	4	3	3	4	2	3	2.5	1.5	2	1.5	1.6	4.66667	3.66667	3
0	1	2	5	3	2	3	3	2	3	3	3	2	3	2	2	3	1	4	3	4	1	2	2	4	2	2	2	2	4	4	3	4	3	4	4	3	3	4	2.83333	2.25	2.75	2.25	2.4	3.66667	3.66667	3.5
0	4	1	2	3	2	2	2	2	3	2	3	1	2	3	3	3	1	2	3	1	2	1	2	3	3	3	3	3	2	3	2	3	4	3	3	2	3	2	2.33333	2.25	2.25	1.5	3	2.33333	3.33333	2.5
1	2	1	1	3	2	2	3	2	2	3	3	3	3	2	3	2	2	2	2	1	2	3	3	3	2	3	3	2	4	4	3	4	4	4	3	4	4	4	2.5	2.75	2	2.25	2.6	3.66667	4	3.75
1	3	3	2	4	3	5	4	3	3	4	4	2	1	1	2	1	2	1	2	3	3	3	3	3	2	2	3	3	3	2	4	3	2	4	3	2	4	3	3.83333	1.5	1.5	3	2.6	3	3	3
1	1	3	3	3	2	4	4	4	2	4	3	3	4	2	5	2	4	1	2	3	2	3	3	4	4	4	4	4	4	4	3	4	2	4	2	3	3	4	3.5	3.5	2.25	2.75	4	3.66667	3.33333	3
1	4	1	1	2	3	4	4	4	4	3	4	5	3	4	4	1	1	1	1	5	5	4	5	5	4	5	5	4	3	2	2	3	2	3	3	3	4	2	3.83333	4	1	4.75	4.6	2.33333	2.66667	3
1	4	1	5	4	2	4	3	4	5	5	3	3	3	4	2	2	2	2	2	3	3	3	3	4	4	4	4	4	3	2	1	3	4	4	4	4	4	2	4	3	2	3	4	2	3.66667	3.5
1	1	2	1	3	3	3	2	3	3	4	2	4	3	5	4	3	1	2	1	4	4	4	4	4	3	4	2	2	2	2	3	5	4	4	3	3	3	3	2.83333	4	1.75	4	3	2.33333	4.33333	3
0	4	1	1	3	3	2	3	2	3	3	2	3	2	3	2	3	2	3	3	3	3	4	2	1	2	2	2	1	4	4	3	3	2	3	2	2	2	3	2.5	2.5	2.75	3	1.6	3.66667	2.66667	2.25
0	1	1	3	3	2	4	2	3	5	4	3	3	2	4	3	2	2	2	2	4	4	4	2	4	3	4	4	4	1	2	2	4	3	3	4	4	5	4	3.5	3	2	3.5	3.8	1.66667	3.33333	4.25
0	1	2	2	4	3	5	4	3	4	4	3	3	3	4	4	3	3	4	2	3	4	3	2	4	4	3	3	3	4	4	3	3	4	4	3	3	3	3	3.83333	3.5	3	3	3.4	3.66667	3.66667	3
0	2	1	2	2	2	2	3	2	1	4	2	3	3	3	2	2	3	2	2	2	2	2	1	3	4	3	3	2	4	4	5	3	3	3	4	4	5	4	2.33333	2.75	2.25	1.75	3	4.33333	3	4.25
0	1	3	2	2	3	4	5	5	5	5	3	1	4	1	3	2	2	3	3	4	4	3	4	4	3	4	4	4	2	3	2	4	4	3	3	4	3	3	4.5	2.25	2.5	3.75	3.8	2.33333	3.66667	3.25
0	4	1	1	3	2	1	1	1	1	1	1	3	3	5	4	2	1	1	2	2	2	1	1	3	3	4	2	4	3	3	1	3	3	3	4	3	4	4	1	3.75	1.5	1.5	3.2	2.33333	3	3.75
0	1	1	1	4	2	3	4	5	3	4	2	4	5	4	5	3	3	2	2	3	5	4	4	4	4	2	3	3	5	4	5	4	5	4	4	3	5	4	3.5	4.5	2.5	4	3.2	4.66667	4.33333	4
1	4	2	2	4	2	4	3	3	3	4	3	3	3	4	4	2	2	2	2	3	4	4	4	2	2	4	3	4	4	2	3	3	3	3	3	2	3	3	3.33333	3.5	2	3.75	3	3	3	2.75
1	1	1	2	4	2	3	2	3	4	2	4	4	4	3	5	3	3	2	2	3	3	4	3	4	3	2	3	4	3	3	3	3	3	3	4	4	2	3	3	4	2.5	3.25	3.2	3	3	3.25
1	1	4	2	2	2	3	3	2	3	3	3	5	5	5	5	3	1	4	2	3	3	4	4	4	4	4	4	4	4	4	4	3	2	3	4	4	4	5	2.83333	5	2.5	3.5	4	4	2.66667	4.25
0	1	1	1	3	2	3	3	3	4	4	4	3	3	3	4	1	2	2	3	5	4	4	4	3	2	3	3	3	4	3	3	4	5	4	4	4	4	3	3.5	3.25	2	4.25	2.8	3.33333	4.33333	3.75
1	1	1	4	3	2	3	3	4	2	4	1	2	3	3	2	1	1	1	1	4	3	2	3	3	4	4	2	4	2	2	1	2	3	3	1	1	3	1	2.83333	2.5	1	3	3.4	1.66667	2.66667	1.5
0	1	3	4	4	2	4	5	4	4	3	5	5	5	5	3	2	3	3	3	5	5	4	3	4	4	5	4	4	4	3	4	3	4	5	4	4	4	3	4.16667	4.5	2.75	4.25	4.2	3.66667	4	3.75
1	3	3	2	2	2	3	3	2	2	2	2	2	2	1	1	2	2	3	1	2	2	1	2	2	2	3	1	1	5	2	3	5	4	4	3	3	4	2	2.33333	1.5	2	1.75	1.8	3.33333	4.33333	3
0	3	3	3	2	2	2	2	3	2	3	3	3	3	3	2	2	1	1	2	4	3	3	4	2	2	3	2	2	5	4	3	2	3	3	4	3	3	2	2.5	2.75	1.5	3.5	2.2	4	2.66667	3
0	1	1	2	4	2	2	3	3	3	3	4	5	4	4	4	1	2	1	2	3	3	3	2	4	5	5	5	4	5	3	3	3	4	3	3	5	3	4	3	4.25	1.5	2.75	4.6	3.66667	3.33333	3.75
1	4	3	1	2	2	2	3	3	3	3	4	3	3	4	3	3	2	3	2	2	3	2	4	2	3	2	3	2	4	4	3	4	4	3	3	4	5	4	3	3.25	2.5	2.75	2.4	3.66667	3.66667	4
1	3	1	1	2	3	3	4	4	3	2	3	3	2	3	3	3	3	3	3	3	2	2	2	2	4	3	3	3	3	3	3	5	5	3	3	3	2	3	3.16667	2.75	3	2.25	3	3	4.33333	2.75
1	1	2	1	2	3	3	1	4	3	2	3	2	2	3	2	2	2	2	3	3	3	3	2	2	2	3	1	2	2	2	3	2	3	2	2	1	3	3	2.66667	2.25	2.25	2.75	2	2.33333	2.33333	2.25
1	5	1	2	3	3	2	2	1	2	2	2	3	3	2	2	1	1	1	2	2	2	2	2	3	4	3	4	3	2	3	2	2	2	2	4	5	3	4	1.83333	2.5	1.25	2	3.4	2.33333	2	4
0	4	1	1	4	2	1	2	2	3	3	4	3	4	3	2	3	2	2	3	2	3	3	2	3	2	2	2	3	3	1	1	4	2	3	3	3	4	3	2.5	3	2.5	2.5	2.4	1.66667	3	3.25
1	2	1	2	3	3	3	3	4	3	4	4	3	3	2	3	4	5	4	4	3	1	4	2	2	2	1	2	2	4	4	4	3	3	4	5	4	3	3	3.5	2.75	4.25	2.5	1.8	4	3.33333	3.75
0	2	3	1	2	3	3	3	2	2	2	4	3	2	2	3	1	1	2	1	3	3	3	2	3	3	3	3	3	3	2	4	4	4	5	3	3	4	4	2.66667	2.5	1.25	2.75	3	3	4.33333	3.5
0	6	3	1	4	2	3	2	2	1	1	2	2	2	2	3	1	2	2	1	2	3	3	2	1	3	2	4	3	3	3	5	5	4	3	2	2	2	3	1.83333	2.25	1.5	2.5	2.6	3.66667	4	2.25
0	2	1	1	3	2	5	5	4	4	5	4	2	2	1	3	2	1	1	1	3	2	3	3	2	4	5	3	4	4	3	3	4	3	4	3	3	3	2	4.5	2	1.25	2.75	3.6	3.33333	3.66667	2.75
1	1	2	2	2	2	4	3	3	3	3	4	4	4	4	3	4	4	4	4	1	3	3	2	2	3	4	3	3	2	3	3	4	4	5	2	2	3	4	3.33333	3.75	4	2.25	3	2.66667	4.33333	2.75
1	1	2	1	3	3	3	3	3	2	3	3	3	3	2	3	1	1	1	1	4	3	4	4	5	3	3	3	3	3	2	2	3	3	3	5	4	3	5	2.83333	2.75	1	3.75	3.4	2.33333	3	4.25
0	1	4	1	3	2	3	4	4	2	4	4	3	3	3	4	3	2	2	3	4	4	3	3	3	4	3	3	3	4	4	3	5	4	5	2	2	2	2	3.5	3.25	2.5	3.5	3.2	3.66667	4.66667	2
0	1	1	2	2	2	2	3	3	2	3	4	3	3	3	3	1	1	1	2	3	1	3	2	3	3	3	4	4	3	2	2	5	5	5	2	5	4	4	2.83333	3	1.25	2.25	3.4	2.33333	5	3.75
1	1	2	5	2	3	3	2	3	2	4	3	4	3	3	3	3	1	1	1	4	5	3	3	3	3	4	4	4	3	1	2	3	1	3	3	2	2	2	2.83333	3.25	1.5	3.75	3.6	2	2.33333	2.25
0	1	2	1	3	2	2	3	2	2	2	2	2	3	3	3	2	3	2	2	3	3	3	1	2	4	3	2	3	2	3	2	3	4	4	4	3	4	3	2.16667	2.75	2.25	2.5	2.8	2.33333	3.66667	3.5
1	5	2	3	2	2	2	2	3	3	3	3	2	1	2	1	2	4	3	5	1	1	1	1	2	1	1	1	2	5	5	4	3	2	2	3	3	3	2	2.66667	1.5	3.5	1	1.4	4.66667	2.33333	2.75
0	2	1	5	2	2	2	2	4	3	3	2	2	2	2	2	1	2	2	2	3	3	2	2	2	2	3	3	3	4	5	4	5	4	4	4	3	4	4	2.66667	2	1.75	2.5	2.6	4.33333	4.33333	3.75
1	6	1	2	3	2	5	5	5	5	4	5	2	3	3	3	3	3	3	4	4	2	2	3	3	3	2	4	4	3	3	4	4	3	4	4	3	5	4	4.83333	2.75	3.25	2.75	3.2	3.33333	3.66667	4
1	1	1	1	2	3	3	4	3	5	4	4	3	3	3	2	2	3	3	4	5	3	3	3	2	3	2	2	2	4	4	3	4	5	2	3	3	4	3	3.83333	2.75	3	3.5	2.2	3.66667	3.66667	3.25
0	5	2	2	3	3	4	4	4	4	4	2	3	4	3	4	3	3	4	3	3	3	3	2	3	3	4	3	3	1	2	4	2	3	3	4	3	5	4	3.66667	3.5	3.25	2.75	3.2	2.33333	2.66667	4
0	1	1	2	2	3	5	5	5	5	5	3	4	4	3	3	1	2	1	3	5	5	5	5	4	4	3	5	4	3	3	3	4	3	4	4	5	3	3	4.66667	3.5	1.75	5	4	3	3.66667	3.75
0	1	2	1	3	2	4	4	3	3	3	4	3	3	3	3	2	2	2	2	4	3	4	3	4	2	2	3	3	4	2	3	4	4	4	3	3	3	2	3.5	3	2	3.5	2.8	3	4	2.75
0	6	1	3	3	2	3	2	4	3	3	3	3	4	3	2	3	3	2	2	1	3	3	2	3	3	3	4	2	5	4	4	5	5	5	5	5	4	5	3	3	2.5	2.25	3	4.33333	5	4.75
0	5	2	2	3	2	3	4	3	4	3	3	2	3	2	3	2	1	3	2	3	4	4	4	2	2	2	2	2	2	3	3	2	2	1	2	1	2	2	3.33333	2.5	2	3.75	2	2.66667	1.66667	1.75
1	3	2	1	3	2	1	4	3	3	3	3	4	4	5	4	4	3	4	4	3	3	2	2	2	3	3	2	3	4	4	3	3	3	3	3	2	2	3	2.83333	4.25	3.75	2.5	2.6	3.66667	3	2.5
0	5	2	1	2	3	4	3	3	3	4	2	3	3	3	3	2	2	2	1	3	4	3	3	3	3	2	4	3	3	2	2	5	4	5	4	5	4	4	3.16667	3	1.75	3.25	3	2.33333	4.66667	4.25
0	2	1	3	3	2	4	3	3	3	3	3	3	2	2	4	2	2	2	4	3	3	3	3	3	2	2	2	3	1	1	3	2	3	3	3	3	4	5	3.16667	2.75	2.5	3	2.4	1.66667	2.66667	3.75
1	1	1	1	3	2	4	4	5	4	2	4	4	4	5	3	1	1	2	2	5	4	4	5	4	4	4	4	4	2	3	2	3	3	5	3	4	3	2	3.83333	4	1.5	4.5	4	2.33333	3.66667	3
1	2	2	2	4	2	3	4	3	3	5	5	4	3	3	4	3	2	2	3	4	4	3	3	4	5	4	3	3	4	4	5	3	4	3	3	4	2	4	3.83333	3.5	2.5	3.5	3.8	4.33333	3.33333	3.25
1	4	1	1	4	2	1	2	3	2	2	3	3	4	4	3	1	3	1	1	4	3	3	2	3	3	3	2	3	2	2	2	3	3	2	3	4	4	3	2.16667	3.5	1.5	3	2.8	2	2.66667	3.5
0	1	1	2	3	2	1	1	1	2	2	2	2	3	3	3	1	1	1	1	3	3	4	2	4	2	4	3	3	4	3	4	4	3	4	5	5	5	4	1.5	2.75	1	3	3.2	3.66667	3.66667	4.75
0	1	1	5	2	3	3	2	3	3	2	4	3	4	3	3	1	1	1	1	4	2	4	2	5	3	5	4	3	4	4	3	3	2	2	3	4	4	3	2.83333	3.25	1	3	4	3.66667	2.33333	3.5
1	5	1	1	2	2	5	3	5	3	4	3	2	2	3	4	1	2	2	1	5	5	4	5	2	3	3	3	3	2	3	3	4	4	4	3	4	4	3	3.83333	2.75	1.5	4.75	2.8	2.66667	4	3.5
0	1	1	3	2	2	2	3	2	2	3	4	4	4	4	5	3	2	3	3	3	3	3	3	3	3	3	2	4	3	3	2	4	5	5	5	5	4	5	2.66667	4.25	2.75	3	3	2.66667	4.66667	4.75
0	1	2	1	3	3	4	4	3	5	4	4	3	4	4	4	4	3	3	2	4	4	2	4	3	4	3	3	4	3	4	5	5	3	5	2	2	3	2	4	3.75	3	3.5	3.4	4	4.33333	2.25
1	1	1	2	4	3	3	2	5	4	3	3	3	2	1	2	3	3	3	3	1	3	2	3	3	2	2	2	3	2	3	2	5	4	5	3	3	4	4	3.33333	2	3	2.25	2.4	2.33333	4.66667	3.5
0	3	2	2	3	2	2	2	2	3	2	3	4	5	5	4	3	3	3	3	2	3	2	3	4	4	4	4	4	3	4	4	4	5	5	4	5	5	3	2.33333	4.5	3	2.5	4	3.66667	4.66667	4.25
0	4	2	3	3	3	3	3	2	3	2	4	3	3	3	1	1	2	2	2	2	2	1	2	3	3	4	2	3	5	5	4	5	4	4	5	5	4	5	2.83333	2.5	1.75	1.75	3	4.66667	4.33333	4.75
1	1	1	2	3	2	4	4	4	3	4	3	3	3	3	3	3	3	4	5	3	5	4	4	2	2	3	1	2	2	2	3	3	4	3	2	3	3	2	3.66667	3	3.75	4	2	2.33333	3.33333	2.5
1	2	2	4	2	2	2	2	3	4	3	2	1	1	3	1	2	1	2	1	2	1	2	2	4	2	2	1	3	3	3	4	1	2	2	3	1	3	2	2.66667	1.5	1.5	1.75	2.4	3.33333	1.66667	2.25
1	1	3	2	3	3	4	2	4	4	4	4	3	2	3	4	3	2	2	3	4	3	3	3	4	4	3	3	2	3	2	2	4	4	4	2	3	2	2	3.66667	3	2.5	3.25	3.2	2.33333	4	2.25
0	3	1	2	2	3	2	3	2	3	1	3	1	1	1	1	2	3	2	1	2	2	1	1	2	1	2	2	2	4	3	3	4	3	4	3	3	4	2	2.33333	1	2	1.5	1.8	3.33333	3.66667	3
1	2	3	2	3	3	3	2	3	2	2	2	3	1	3	2	1	1	1	1	3	4	3	2	4	2	3	3	3	3	3	3	3	5	4	4	5	4	4	2.33333	2.25	1	3	3	3	4	4.25
0	1	3	3	2	2	5	5	3	4	3	3	3	4	3	4	1	2	2	1	4	5	5	4	4	2	4	4	3	5	3	3	2	4	3	2	3	4	4	3.83333	3.5	1.5	4.5	3.4	3.66667	3	3.25
1	6	2	2	4	2	2	2	2	1	2	3	2	3	2	2	4	4	4	4	1	2	2	2	1	1	1	1	1	5	4	4	5	4	4	2	2	3	2	2	2.25	4	1.75	1	4.33333	4.33333	2.25
1	1	3	4	3	2	2	2	3	3	3	2	3	2	3	2	1	1	1	1	3	2	3	3	5	5	5	5	5	5	4	2	5	5	4	4	4	5	5	2.5	2.5	1	2.75	5	3.66667	4.66667	4.5
0	3	2	1	3	2	3	1	1	1	2	2	2	3	1	1	1	1	1	1	2	2	3	3	1	2	2	2	3	5	3	2	5	4	5	1	3	3	4	1.66667	1.75	1	2.5	2	3.33333	4.66667	2.75
1	5	2	2	3	2	5	5	5	5	5	5	4	4	3	3	1	1	1	1	4	5	4	5	4	5	5	5	5	2	3	3	5	3	3	5	3	5	4	5	3.5	1	4.5	4.8	2.66667	3.66667	4.25
0	3	2	2	2	2	4	2	4	4	3	5	4	4	4	3	1	1	1	2	3	4	3	5	5	5	4	4	4	2	4	3	2	3	3	3	2	3	3	3.66667	3.75	1.25	3.75	4.4	3	2.66667	2.75
0	1	2	5	4	3	4	5	4	5	5	3	3	4	3	3	1	1	1	1	5	4	4	4	4	5	4	4	5	4	3	4	4	4	4	4	5	4	5	4.33333	3.25	1	4.25	4.4	3.66667	4	4.5
0	2	2	2	3	2	3	2	1	2	2	3	4	3	5	5	2	2	2	3	3	1	4	3	4	4	3	3	4	2	3	4	4	4	3	4	5	4	5	2.16667	4.25	2.25	2.75	3.6	3	3.66667	4.5
0	4	2	1	3	2	5	4	3	4	3	3	3	2	2	2	3	4	3	4	2	3	2	3	3	2	2	3	2	3	5	3	5	4	5	3	4	2	4	3.66667	2.25	3.5	2.5	2.4	3.66667	4.66667	3.25
0	1	3	3	2	2	3	3	2	3	3	3	4	3	4	4	3	3	4	3	3	3	4	3	2	4	3	3	2	3	2	2	4	5	4	3	3	2	3	2.83333	3.75	3.25	3.25	2.8	2.33333	4.33333	2.75
1	3	3	3	2	3	4	3	4	4	4	4	1	1	1	1	2	3	2	2	2	3	1	3	2	3	2	3	2	3	2	3	5	4	3	2	1	1	1	3.83333	1	2.25	2.25	2.4	2.66667	4	1.25
0	3	2	1	3	3	4	4	3	4	2	3	3	3	2	2	1	2	3	2	3	2	3	2	3	3	4	3	3	4	2	2	4	3	3	3	4	2	3	3.33333	2.5	2	2.5	3.2	2.66667	3.33333	3
1	1	3	1	3	3	2	4	1	4	1	3	4	2	2	2	1	1	1	1	3	3	2	3	2	4	2	3	2	3	4	3	5	4	3	4	3	3	2	2.5	2.5	1	2.75	2.6	3.33333	4	3
1	2	2	1	2	2	5	4	4	5	4	5	3	2	3	2	1	1	1	3	5	5	3	3	4	4	3	3	4	3	3	2	3	2	3	3	4	4	4	4.5	2.5	1.5	4	3.6	2.66667	2.66667	3.75
1	2	1	1	2	2	3	3	3	3	2	2	4	2	4	3	2	2	2	2	2	3	2	2	3	3	3	3	5	2	2	3	4	3	5	4	4	5	4	2.66667	3.25	2	2.25	3.4	2.33333	4	4.25
0	3	2	2	2	2	3	4	4	3	3	4	3	4	3	3	2	2	1	1	3	3	3	4	4	4	3	4	3	2	1	2	2	4	2	2	4	4	3	3.5	3.25	1.5	3.25	3.6	1.66667	2.66667	3.25
1	1	2	1	3	2	2	1	1	1	1	1	3	4	4	3	3	3	2	3	3	1	2	2	2	3	2	2	3	3	4	4	3	4	3	4	3	4	4	1.16667	3.5	2.75	2	2.4	3.66667	3.33333	3.75
1	1	2	2	4	2	2	2	3	2	3	2	2	3	4	2	2	3	2	3	3	3	4	1	2	1	4	3	2	2	3	2	4	5	4	3	3	3	4	2.33333	2.75	2.5	2.75	2.4	2.33333	4.33333	3.25
1	2	2	4	2	2	2	3	3	4	4	3	3	2	3	2	1	2	2	2	3	3	4	3	2	4	3	3	4	4	4	4	4	3	2	5	5	3	5	3.16667	2.5	1.75	3.25	3.2	4	3	4.5
1	5	1	2	2	3	4	4	4	3	4	4	2	4	4	3	2	3	2	3	4	3	3	3	3	4	3	2	4	4	3	4	5	4	4	3	4	4	4	3.83333	3.25	2.5	3.25	3.2	3.66667	4.33333	3.75
1	2	1	3	4	2	2	3	3	3	3	1	3	3	4	4	3	1	2	1	4	5	4	3	3	2	3	2	3	4	4	3	5	3	4	5	5	4	4	2.5	3.5	1.75	4	2.6	3.66667	4	4.5
1	5	2	2	4	3	3	2	1	2	2	2	3	5	3	4	2	1	2	3	3	4	4	3	2	1	2	2	3	4	4	2	4	4	4	3	3	2	4	2	3.75	2	3.5	2	3.33333	4	3
0	1	3	3	4	2	4	5	4	4	5	3	3	2	2	3	1	1	1	1	3	3	3	3	4	4	3	4	5	3	3	4	4	3	4	5	4	5	3	4.16667	2.5	1	3	4	3.33333	3.66667	4.25
0	3	2	2	4	2	4	3	5	3	5	3	3	3	3	2	1	1	1	2	4	4	5	3	3	3	3	3	3	3	2	3	3	4	4	5	3	3	4	3.83333	2.75	1.25	4	3	2.66667	3.66667	3.75
1	3	1	2	3	3	4	3	3	3	5	3	4	4	4	2	2	2	2	3	2	2	2	2	4	3	4	4	4	3	2	2	4	5	4	2	5	3	3	3.5	3.5	2.25	2	3.8	2.33333	4.33333	3.25
0	2	3	2	3	2	3	3	4	5	4	4	4	4	5	3	2	1	3	2	4	4	4	5	2	4	4	4	4	3	3	4	4	5	4	4	3	3	5	3.83333	4	2	4.25	3.6	3.33333	4.33333	3.75
0	1	3	1	3	2	4	4	3	3	2	2	3	4	3	3	1	1	2	2	3	4	4	4	2	4	3	4	4	2	3	2	5	4	5	5	5	4	3	3	3.25	1.5	3.75	3.4	2.33333	4.66667	4.25
1	2	2	3	3	2	3	4	3	4	4	3	4	3	4	3	2	1	2	2	5	4	4	4	4	4	3	3	4	3	4	3	4	4	4	5	4	5	5	3.5	3.5	1.75	4.25	3.6	3.33333	4	4.75
0	1	3	3	2	3	3	4	3	4	3	3	4	4	3	3	1	2	1	2	4	4	3	5	5	5	5	3	3	2	1	2	3	4	2	2	2	1	2	3.33333	3.5	1.5	4	4.2	1.66667	3	1.75
1	6	2	2	3	3	3	2	4	2	3	3	3	3	2	3	2	2	4	3	3	2	2	2	3	3	2	2	3	3	4	2	3	3	2	5	4	5	5	2.83333	2.75	2.75	2.25	2.6	3	2.66667	4.75
1	5	2	2	4	2	5	4	5	5	4	4	2	2	2	2	3	3	2	3	3	3	2	3	3	3	2	2	3	2	4	3	4	4	4	3	2	3	4	4.5	2	2.75	2.75	2.6	3	4	3
1	1	1	2	2	3	3	4	4	3	3	4	2	3	3	3	1	1	1	1	2	3	3	3	3	4	5	3	4	3	1	1	4	5	5	3	3	2	1	3.5	2.75	1	2.75	3.8	1.66667	4.66667	2.25
0	1	2	3	4	2	3	2	3	3	3	2	5	5	3	2	2	1	1	2	4	2	3	4	4	3	5	3	4	2	4	4	5	5	5	4	3	4	5	2.66667	3.75	1.5	3.25	3.8	3.33333	5	4
0	1	1	1	3	2	3	3	4	3	3	4	3	3	5	3	3	3	3	3	4	3	4	3	2	3	4	3	2	3	1	2	3	3	3	4	1	3	3	3.33333	3.5	3	3.5	2.8	2	3	2.75
0	5	1	4	3	3	4	3	4	3	4	3	2	3	1	3	1	1	1	2	4	5	4	3	3	4	5	4	4	4	3	3	4	4	4	3	5	4	5	3.5	2.25	1.25	4	4	3.33333	4	4.25
1	2	3	3	3	2	5	3	4	5	3	4	3	4	3	2	2	2	3	1	3	3	3	4	5	2	3	4	4	3	3	3	2	3	2	4	3	5	4	4	3	2	3.25	3.6	3	2.33333	4
0	1	1	2	4	2	2	4	4	3	4	3	4	3	4	3	2	3	3	1	3	3	4	2	4	3	3	4	3	1	4	3	3	3	3	4	3	4	3	3.33333	3.5	2.25	3	3.4	2.66667	3	3.5
1	1	2	2	2	3	2	3	2	3	2	2	3	2	3	3	3	3	3	2	3	3	3	4	2	1	2	2	2	2	4	4	2	3	4	4	5	3	4	2.33333	2.75	2.75	3.25	1.8	3.33333	3	4
0	1	3	2	1	1	3	1	4	2	2	2	3	3	1	2	2	1	1	1	1	2	2	3	3	3	3	3	4	3	2	2	4	4	5	5	4	5	5	2.33333	2.25	1.25	2	3.2	2.33333	4.33333	4.75
1	1	1	4	2	2	4	3	4	4	3	2	5	4	4	2	2	2	2	2	3	3	4	4	3	4	3	4	3	1	3	2	4	2	2	5	4	4	4	3.33333	3.75	2	3.5	3.4	2	2.66667	4.25
1	5	1	1	2	3	5	5	5	5	5	5	4	3	3	3	1	1	1	3	4	5	4	4	3	4	5	5	4	2	2	1	3	4	3	2	2	3	3	5	3.25	1.5	4.25	4.2	1.66667	3.33333	2.5
1	1	3	1	3	2	3	2	4	3	5	4	2	4	2	3	2	2	3	2	4	2	3	3	3	2	4	3	2	4	3	3	3	3	3	2	4	2	3	3.5	2.75	2.25	3	2.8	3.33333	3	2.75
0	1	1	2	2	2	3	3	2	4	2	3	2	3	3	2	1	1	1	1	2	2	3	3	3	5	4	3	4	2	3	3	3	3	3	2	2	4	3	2.83333	2.5	1	2.5	3.8	2.66667	3	2.75
1	5	2	3	2	3	3	3	2	4	2	2	3	3	2	3	2	2	3	3	2	2	5	4	2	2	2	2	3	4	3	5	4	1	2	2	4	3	3	2.66667	2.75	2.5	3.25	2.2	4	2.33333	3
0	2	3	4	3	2	3	3	3	3	4	2	4	3	4	3	2	2	3	3	3	2	3	2	4	2	4	3	3	4	3	3	1	3	2	4	3	4	3	3	3.5	2.5	2.5	3.2	3.33333	2	3.5
0	1	1	3	3	2	3	2	2	3	2	2	1	3	2	1	3	4	4	3	1	3	1	2	1	1	2	2	1	3	4	3	4	3	4	4	4	4	3	2.33333	1.75	3.5	1.75	1.4	3.33333	3.66667	3.75
0	2	2	4	3	2	3	2	4	3	5	3	4	3	4	3	2	1	1	1	4	4	3	4	3	3	4	4	3	1	2	2	3	3	3	5	4	4	3	3.33333	3.5	1.25	3.75	3.4	1.66667	3	4
1	6	3	4	4	2	3	3	2	3	3	3	2	1	2	2	2	1	2	2	2	1	2	2	2	1	3	3	3	4	3	4	1	1	1	4	3	4	3	2.83333	1.75	1.75	1.75	2.4	3.66667	1	3.5
1	2	3	3	4	3	3	2	1	2	2	3	2	2	1	2	3	3	3	4	1	1	1	2	2	2	1	2	2	4	3	3	5	4	4	4	4	3	4	2.16667	1.75	3.25	1.25	1.8	3.33333	4.33333	3.75
0	1	2	3	4	2	2	2	2	3	3	4	4	5	4	4	1	1	2	1	4	4	3	5	4	5	4	5	4	2	4	3	1	3	2	4	4	4	3	2.66667	4.25	1.25	4	4.4	3	2	3.75
1	4	3	4	3	3	2	2	3	3	2	3	1	2	2	4	1	1	2	2	4	3	3	2	3	2	2	3	3	2	2	3	5	4	5	2	4	2	4	2.5	2.25	1.5	3	2.6	2.33333	4.66667	3
0	3	2	3	3	2	3	3	3	3	2	2	4	4	3	3	1	2	1	2	4	3	4	4	3	2	3	3	4	2	2	2	4	4	4	5	5	5	5	2.66667	3.5	1.5	3.75	3	2	4	5
1	5	3	2	2	3	2	4	4	2	3	2	4	4	3	4	1	3	1	2	3	3	4	4	3	3	3	4	4	2	2	1	3	3	3	3	5	5	4	2.83333	3.75	1.75	3.5	3.4	1.66667	3	4.25
0	1	2	3	3	3	3	3	2	2	3	3	4	4	5	4	2	3	2	3	4	4	3	3	3	3	2	2	2	2	2	1	4	4	4	5	4	4	4	2.66667	4.25	2.5	3.5	2.4	1.66667	4	4.25
1	3	1	1	3	2	2	1	3	2	2	3	3	4	4	4	2	1	2	1	3	2	3	2	3	4	4	2	4	2	1	1	4	2	4	4	3	3	5	2.16667	3.75	1.5	2.5	3.4	1.33333	3.33333	3.75
0	3	3	5	4	2	3	4	3	4	3	2	3	2	4	2	1	2	1	1	5	4	5	3	3	4	4	4	3	4	5	3	3	3	3	4	3	3	2	3.16667	2.75	1.25	4.25	3.6	4	3	3
1	1	2	1	2	2	4	5	5	5	5	5	3	3	2	3	4	4	3	1	5	5	4	4	3	3	2	3	4	2	5	3	3	3	3	3	2	3	3	4.83333	2.75	3	4.5	3	3.33333	3	2.75
1	3	1	2	4	3	1	1	1	1	1	1	4	3	4	3	3	2	3	3	3	1	2	1	2	1	4	2	2	4	5	3	3	3	3	5	3	3	3	1	3.5	2.75	1.75	2.2	4	3	3.5
1	2	1	1	2	2	3	3	4	3	4	5	2	2	2	2	1	1	2	1	3	3	3	2	3	3	3	3	3	3	3	3	3	4	4	3	4	4	5	3.66667	2	1.25	2.75	3	3	3.66667	4
0	6	1	1	4	2	3	3	2	3	3	2	4	4	5	4	3	3	4	3	3	5	3	2	3	3	3	3	2	1	2	2	4	3	4	4	3	3	4	2.66667	4.25	3.25	3.25	2.8	1.66667	3.66667	3.5
1	4	1	1	3	2	1	2	3	2	4	2	5	5	4	4	2	4	4	3	2	2	2	2	4	3	3	4	3	1	2	3	4	4	3	3	3	4	5	2.33333	4.5	3.25	2	3.4	2	3.66667	3.75
1	5	4	1	4	3	3	3	3	4	3	5	3	2	4	3	2	2	2	3	4	3	3	3	3	4	2	3	3	2	2	1	3	3	3	3	3	3	1	3.5	3	2.25	3.25	3	1.66667	3	2.5
0	1	1	1	2	2	2	2	3	3	2	3	3	2	2	3	2	3	3	2	1	2	3	3	2	2	2	2	3	4	4	4	3	3	5	3	3	4	4	2.5	2.5	2.5	2.25	2.2	4	3.66667	3.5
1	2	3	3	2	2	3	3	3	2	2	4	3	4	2	4	1	1	1	2	4	2	4	3	4	4	2	5	3	1	1	1	4	4	4	5	5	4	5	2.83333	3.25	1.25	3.25	3.6	1	4	4.75
1	1	3	1	3	2	3	4	5	4	4	3	3	4	4	4	1	1	1	1	5	5	5	5	4	4	3	4	4	5	4	3	3	4	4	3	4	4	3	3.83333	3.75	1	5	3.8	4	3.66667	3.5
0	1	1	1	2	3	4	2	3	4	3	3	1	2	1	1	2	2	3	1	3	2	2	2	2	2	1	3	2	3	3	4	3	5	4	2	2	3	3	3.16667	1.25	2	2.25	2	3.33333	4	2.5
0	1	1	1	2	3	5	5	4	5	5	3	5	4	4	4	4	2	2	4	4	3	4	4	5	4	4	4	4	4	5	4	2	3	2	3	4	3	4	4.5	4.25	3	3.75	4.2	4.33333	2.33333	3.5
0	1	1	3	3	3	2	5	3	3	2	4	3	3	3	3	2	2	2	2	2	2	3	3	2	3	2	3	2	3	3	4	2	3	3	4	4	5	4	3.16667	3	2	2.5	2.4	3.33333	2.66667	4.25
0	1	1	5	3	2	2	1	1	1	1	1	3	3	4	5	1	2	1	2	4	3	4	4	1	2	3	1	1	1	3	2	4	3	3	3	4	4	4	1.16667	3.75	1.5	3.75	1.6	2	3.33333	3.75
1	1	1	3	4	2	3	3	3	2	4	2	3	3	3	2	1	2	2	1	4	3	4	3	3	4	3	4	3	3	3	4	4	3	4	4	3	4	5	2.83333	2.75	1.5	3.5	3.4	3.33333	3.66667	4
1	5	2	1	3	3	2	2	2	2	1	2	3	2	4	4	3	2	1	1	3	3	3	4	2	2	4	2	2	3	3	3	3	5	5	4	5	4	5	1.83333	3.25	1.75	3.25	2.4	3	4.33333	4.5
1	1	2	2	3	3	3	2	2	3	3	3	5	4	4	3	2	3	3	2	2	4	3	3	4	3	3	3	4	2	3	4	3	3	2	3	3	4	3	2.66667	4	2.5	3	3.4	3	2.66667	3.25
1	1	1	1	4	2	3	3	3	2	3	4	2	2	3	3	1	1	1	1	5	4	3	2	4	4	3	2	4	2	4	4	5	4	5	4	4	3	5	3	2.5	1	3.5	3.4	3.33333	4.66667	4
1	1	2	5	3	2	3	2	3	2	3	2	3	5	4	2	2	3	2	1	2	2	2	2	3	3	4	3	3	3	4	5	3	5	3	5	5	5	4	2.5	3.5	2	2	3.2	4	3.66667	4.75
0	1	1	2	2	3	3	3	3	3	3	4	5	3	3	4	1	1	1	1	4	4	4	5	5	5	4	4	4	4	3	2	1	3	2	4	3	4	5	3.16667	3.75	1	4.25	4.4	3	2	4
0	3	1	4	3	3	2	2	2	2	2	3	3	2	3	2	1	1	1	1	2	2	3	4	3	5	3	3	4	3	2	2	4	2	2	4	3	4	5	2.16667	2.5	1	2.75	3.6	2.33333	2.66667	4
0	2	2	2	2	2	4	5	3	4	4	3	5	5	4	5	1	1	1	1	5	5	5	5	5	4	5	5	5	2	4	4	4	5	5	4	5	4	5	3.83333	4.75	1	5	4.8	3.33333	4.66667	4.5
0	4	2	3	3	2	3	4	3	4	4	4	3	3	3	2	1	1	2	2	3	4	4	3	3	4	2	2	3	1	1	1	4	3	3	4	4	3	3	3.66667	2.75	1.5	3.5	2.8	1	3.33333	3.5
0	1	3	1	2	3	2	1	2	2	1	2	3	2	2	1	2	2	1	2	1	1	2	1	3	3	2	3	3	4	3	4	4	3	2	4	4	4	5	1.66667	2	1.75	1.25	2.8	3.66667	3	4.25
1	3	1	1	2	2	3	3	4	4	3	2	3	2	3	4	2	2	2	3	3	3	3	3	3	4	3	4	3	2	5	3	2	2	2	2	2	2	2	3.16667	3	2.25	3	3.4	3.33333	2	2
1	1	1	3	3	2	2	2	3	3	3	3	3	3	3	4	2	2	2	2	2	3	3	2	2	4	3	2	3	3	2	1	3	3	3	4	4	3	4	2.66667	3.25	2	2.5	2.8	2	3	3.75
0	3	1	1	3	2	3	3	3	4	4	3	2	2	3	2	1	1	1	1	4	5	4	4	5	3	3	3	3	4	2	2	5	4	5	3	4	2	4	3.33333	2.25	1	4.25	3.4	2.66667	4.66667	3.25
1	1	3	3	3	3	4	5	4	4	5	5	2	1	1	1	1	2	1	2	3	4	3	3	4	3	2	3	2	4	5	4	5	3	3	2	2	3	3	4.5	1.25	1.5	3.25	2.8	4.33333	3.66667	2.5
0	3	2	1	2	2	4	3	4	3	4	4	3	2	1	2	1	2	1	2	3	4	3	3	4	4	4	3	2	3	3	3	5	4	5	4	4	5	3	3.66667	2	1.5	3.25	3.4	3	4.66667	4
0	4	1	1	3	3	2	2	1	2	1	2	2	1	4	4	1	3	2	2	2	2	2	2	2	2	2	3	3	1	2	2	3	3	3	2	3	3	3	1.66667	2.75	2	2	2.4	1.66667	3	2.75
0	3	1	1	3	2	3	3	4	2	2	2	2	2	2	2	2	1	1	1	2	3	2	3	2	3	3	3	3	2	3	3	2	4	4	5	5	4	4	2.66667	2	1.25	2.5	2.8	2.66667	3.33333	4.5
1	2	1	1	4	2	3	3	3	2	3	2	3	2	3	3	1	3	1	1	3	3	4	2	3	4	3	4	4	2	1	3	2	2	2	4	3	3	4	2.66667	2.75	1.5	3	3.6	2	2	3.5
0	1	2	3	2	3	5	4	3	3	4	3	5	5	5	4	1	1	1	1	4	5	4	4	5	5	5	5	4	1	2	2	3	3	4	5	4	3	5	3.66667	4.75	1	4.25	4.8	1.66667	3.33333	4.25
0	3	1	4	2	3	2	4	3	2	3	2	5	5	5	4	1	1	2	1	3	4	4	4	4	4	5	5	5	3	4	3	2	3	2	4	4	4	5	2.66667	4.75	1.25	3.75	4.6	3.33333	2.33333	4.25
1	1	4	2	4	3	3	4	4	4	4	3	5	3	4	4	1	2	2	2	3	4	5	2	4	4	4	3	4	3	4	5	4	3	3	4	5	4	5	3.66667	4	1.75	3.5	3.8	4	3.33333	4.5
1	2	4	2	2	2	3	2	3	3	3	3	4	3	4	4	1	2	2	1	2	4	3	3	4	4	4	4	4	1	2	3	2	3	3	3	3	4	3	2.83333	3.75	1.5	3	4	2	2.66667	3.25
1	1	1	2	4	3	2	2	2	2	4	2	2	1	1	3	2	3	1	2	3	3	3	3	2	2	2	1	2	4	5	4	4	4	3	2	3	4	3	2.33333	1.75	2	3	1.8	4.33333	3.66667	3
0	1	3	3	3	2	3	3	3	3	3	3	3	3	3	3	3	2	2	3	3	2	2	4	3	2	3	3	3	4	3	3	3	4	4	4	3	3	3	3	3	2.5	2.75	2.8	3.33333	3.66667	3.25
1	1	2	3	3	2	3	1	4	3	2	3	2	3	2	3	2	1	2	2	2	2	2	3	3	3	3	2	3	3	3	1	3	4	3	4	4	5	4	2.66667	2.5	1.75	2.25	2.8	2.33333	3.33333	4.25
1	3	1	1	2	2	3	3	2	4	4	4	4	4	4	4	1	1	1	1	4	4	4	3	4	5	4	5	3	2	2	2	3	3	3	3	3	3	2	3.33333	4	1	3.75	4.2	2	3	2.75
1	1	1	2	3	2	2	2	4	3	3	4	4	3	3	3	2	2	1	1	4	3	3	4	4	3	3	4	5	2	3	2	3	4	3	5	4	5	5	3	3.25	1.5	3.5	3.8	2.33333	3.33333	4.75
0	6	1	1	2	2	3	2	3	2	1	3	3	3	3	3	1	2	2	2	3	3	2	2	4	3	2	2	3	3	3	3	3	3	3	4	3	5	4	2.33333	3	1.75	2.5	2.8	3	3	4
1	3	1	1	3	3	2	4	3	2	2	3	3	3	2	4	2	3	2	2	2	3	2	1	3	4	4	3	3	2	3	3	4	3	4	2	4	4	3	2.66667	3	2.25	2	3.4	2.66667	3.66667	3.25
1	1	2	1	2	3	2	2	3	2	1	1	3	2	2	3	1	2	2	1	3	3	3	2	3	2	2	3	2	2	1	2	2	2	2	1	1	1	2	1.83333	2.5	1.5	2.75	2.4	1.66667	2	1.25
1	3	2	3	4	3	2	1	1	1	2	2	4	4	4	3	1	1	2	2	3	3	2	2	2	3	3	3	3	4	3	3	2	3	2	4	4	4	3	1.5	3.75	1.5	2.5	2.8	3.33333	2.33333	3.75
0	4	4	1	2	2	2	3	2	2	1	2	2	2	2	1	1	3	2	1	3	1	2	2	2	2	1	2	2	1	1	1	4	3	3	3	3	3	4	2	1.75	1.75	2	1.8	1	3.33333	3.25
1	2	2	2	3	2	3	3	2	3	5	3	3	3	2	4	5	4	4	4	1	2	2	2	1	2	2	2	2	4	3	4	3	2	4	3	3	2	4	3.16667	3	4.25	1.75	1.8	3.66667	3	3
0	2	4	5	3	2	3	3	3	4	3	2	3	4	2	3	2	1	2	2	4	3	3	4	3	3	2	4	3	2	1	2	4	4	5	3	3	2	4	3	3	1.75	3.5	3	1.66667	4.33333	3
0	5	3	4	2	2	2	2	3	2	3	2	3	3	5	3	3	3	4	2	2	2	2	2	2	3	1	2	2	3	1	3	5	4	3	3	4	3	2	2.33333	3.5	3	2	2	2.33333	4	3
1	1	1	1	3	2	3	4	3	4	4	3	4	4	5	4	2	2	2	1	4	4	4	3	4	5	5	5	5	1	2	2	3	3	4	4	4	4	3	3.5	4.25	1.75	3.75	4.8	1.66667	3.33333	3.75
1	5	1	2	3	3	4	2	2	2	3	1	4	3	2	3	3	3	3	1	3	4	2	3	4	2	2	3	1	3	2	2	4	3	2	2	3	3	4	2.33333	3	2.5	3	2.4	2.33333	3	3
0	5	2	3	3	2	2	1	1	2	3	2	2	2	1	3	1	1	1	1	3	2	2	3	1	2	2	3	2	3	3	3	4	3	3	3	2	3	4	1.83333	2	1	2.5	2	3	3.33333	3
0	1	4	4	3	2	4	2	3	3	3	3	2	2	2	3	3	3	3	3	2	4	2	3	2	1	2	2	2	5	5	4	3	2	3	4	3	5	4	3	2.25	3	2.75	1.8	4.66667	2.66667	4
0	4	2	1	2	3	3	4	2	2	3	3	2	3	2	3	2	2	2	2	2	3	3	3	3	2	3	4	2	5	4	3	4	4	4	4	5	4	5	2.83333	2.5	2	2.75	2.8	4	4	4.5
1	1	2	2	2	2	3	3	3	3	3	3	3	3	4	2	1	1	1	2	3	3	2	3	3	4	3	5	4	1	1	1	5	3	5	3	3	3	3	3	3	1.25	2.75	3.8	1	4.33333	3
0	2	2	2	4	2	2	1	1	1	1	2	3	3	3	2	2	3	2	2	1	1	2	2	1	2	2	2	2	3	5	3	3	3	3	3	3	2	3	1.33333	2.75	2.25	1.5	1.8	3.66667	3	2.75
1	2	3	3	2	2	3	2	4	2	2	2	2	2	2	2	1	2	1	1	3	2	2	3	3	2	2	2	2	2	2	2	4	3	3	3	4	3	3	2.5	2	1.25	2.5	2.2	2	3.33333	3.25
1	1	2	3	3	2	1	2	1	1	1	1	3	2	3	3	2	2	2	2	2	3	1	1	3	2	2	2	2	2	2	2	3	2	1	4	4	3	3	1.16667	2.75	2	1.75	2.2	2	2	3.5
0	2	1	2	4	2	3	4	3	3	2	2	2	1	3	1	3	2	3	4	2	1	2	2	3	3	2	2	1	3	3	4	4	5	5	2	1	2	2	2.83333	1.75	3	1.75	2.2	3.33333	4.66667	1.75
1	1	1	2	2	2	1	2	1	1	3	3	3	3	2	3	2	2	3	2	3	1	2	1	3	3	2	2	2	3	3	3	5	5	4	4	3	4	3	1.83333	2.75	2.25	1.75	2.4	3	4.66667	3.5
1	1	2	4	3	2	1	1	2	2	2	3	5	3	4	5	1	1	1	2	4	4	3	4	2	3	5	4	3	3	2	3	2	3	3	3	3	2	2	1.83333	4.25	1.25	3.75	3.4	2.66667	2.66667	2.5
0	2	1	1	3	2	3	3	3	4	3	3	4	5	5	3	2	3	4	3	5	3	4	4	3	4	3	3	4	2	3	1	1	1	3	3	2	3	2	3.16667	4.25	3	4	3.4	2	1.66667	2.5
0	4	3	1	3	2	4	4	4	4	4	4	3	2	3	2	2	2	2	3	3	3	4	3	3	3	3	4	3	1	1	2	3	4	4	4	3	2	2	4	2.5	2.25	3.25	3.2	1.33333	3.66667	2.75
1	1	3	2	3	2	3	3	3	3	4	2	3	2	3	4	2	3	2	3	2	2	3	3	2	2	4	4	3	2	1	1	4	2	4	3	3	4	3	3	3	2.5	2.5	3	1.33333	3.33333	3.25
0	1	2	1	2	2	2	3	3	3	2	2	3	3	4	3	3	2	2	3	1	2	3	2	3	3	4	3	3	4	4	4	3	2	3	3	2	3	3	2.5	3.25	2.5	2	3.2	4	2.66667	2.75
0	5	1	2	3	2	3	3	4	4	4	2	3	2	2	4	2	2	1	2	4	4	4	3	3	3	3	3	2	4	4	4	4	4	4	3	3	3	3	3.33333	2.75	1.75	3.75	2.8	4	4	3
1	2	1	2	3	3	1	1	1	2	2	2	1	1	2	1	1	1	1	1	2	3	3	4	2	2	1	3	2	2	2	2	4	5	5	4	4	4	3	1.5	1.25	1	3	2	2	4.66667	3.75
0	3	1	1	3	2	5	4	5	5	3	3	1	1	2	1	2	3	2	2	3	3	3	2	2	3	2	3	2	2	1	2	4	4	3	3	3	3	3	4.16667	1.25	2.25	2.75	2.4	1.66667	3.66667	3
1	1	1	2	3	2	4	3	3	2	3	4	2	2	2	2	4	4	4	4	3	2	2	2	1	1	1	1	1	3	3	3	5	5	5	2	2	3	2	3.16667	2	4	2.25	1	3	5	2.25
1	1	2	3	3	2	3	5	3	4	2	3	3	3	2	2	2	2	2	2	3	3	3	3	2	3	4	2	3	2	2	1	3	3	4	4	3	4	4	3.33333	2.5	2	3	2.8	1.66667	3.33333	3.75
1	4	1	2	3	3	2	3	1	3	3	3	2	1	2	2	2	2	2	2	3	3	3	3	2	1	2	2	2	3	3	4	3	2	3	2	3	3	4	2.5	1.75	2	3	1.8	3.33333	2.66667	3
0	2	2	4	3	2	2	4	3	3	5	2	4	3	3	5	2	1	2	2	4	5	4	4	3	4	3	3	4	5	4	4	4	4	4	3	3	2	4	3.16667	3.75	1.75	4.25	3.4	4.33333	4	3
0	1	2	3	2	2	4	3	2	3	4	3	4	2	4	4	1	1	3	2	3	3	4	2	3	3	4	4	4	2	3	1	3	4	4	3	5	3	4	3.16667	3.5	1.75	3	3.6	2	3.66667	3.75
1	2	2	3	3	3	3	2	2	2	2	3	2	3	2	4	1	3	2	1	3	2	1	2	3	4	2	2	4	4	3	3	3	3	4	3	3	3	3	2.33333	2.75	1.75	2	3	3.33333	3.33333	3
1	2	1	1	4	2	2	2	1	3	2	3	3	1	2	1	1	1	1	1	3	3	3	3	3	2	3	2	3	2	2	3	3	3	3	3	4	3	4	2.16667	1.75	1	3	2.6	2.33333	3	3.5
1	1	2	1	4	2	2	3	2	3	4	3	4	4	3	3	3	2	1	2	3	3	4	3	4	3	1	3	3	3	3	3	4	4	5	3	4	4	3	2.83333	3.5	2	3.25	2.8	3	4.33333	3.5
1	2	2	2	4	3	3	2	3	4	3	2	4	4	5	4	3	3	3	2	4	3	2	5	4	3	3	3	3	2	3	2	5	5	5	4	5	3	3	2.83333	4.25	2.75	3.5	3.2	2.33333	5	3.75
0	1	2	2	4	2	2	2	2	3	2	3	5	3	5	5	1	1	1	1	5	4	4	4	4	3	4	4	3	3	3	3	4	4	4	3	3	4	3	2.33333	4.5	1	4.25	3.6	3	4	3.25
1	5	1	1	2	2	5	5	4	4	5	5	5	5	4	4	2	2	2	2	4	5	4	4	5	4	4	5	4	1	3	3	4	4	3	4	4	5	5	4.66667	4.5	2	4.25	4.4	2.33333	3.66667	4.5
0	5	2	5	3	2	2	4	3	5	4	3	2	2	3	2	3	3	4	2	2	3	1	3	3	2	3	3	3	3	2	3	4	2	4	3	2	3	2	3.5	2.25	3	2.25	2.8	2.66667	3.33333	2.5
0	1	1	1	3	2	1	1	2	2	2	2	3	3	2	3	2	1	2	1	2	3	2	2	2	3	3	2	2	1	2	2	3	5	3	4	4	4	4	1.66667	2.75	1.5	2.25	2.4	1.66667	3.66667	4
1	1	3	1	3	2	2	4	4	4	3	3	3	3	3	3	3	2	2	3	3	3	3	3	3	4	3	3	3	2	3	3	3	3	3	3	4	3	3	3.33333	3	2.5	3	3.2	2.66667	3	3.25
0	1	2	2	4	2	5	5	5	5	5	5	4	4	4	3	1	2	2	3	5	4	4	5	4	4	5	4	4	4	3	4	1	2	3	5	5	4	4	5	3.75	2	4.5	4.2	3.66667	2	4.5
1	6	1	1	3	2	3	2	2	2	4	1	1	2	2	1	2	2	3	3	2	2	3	2	2	4	1	1	2	4	4	3	5	5	4	4	3	5	4	2.33333	1.5	2.5	2.25	2	3.66667	4.66667	4
0	3	2	2	3	3	2	2	2	2	2	3	3	2	3	3	1	1	1	1	2	3	4	2	3	4	2	2	2	3	3	4	5	5	5	4	3	4	3	2.16667	2.75	1	2.75	2.6	3.33333	5	3.5
1	1	1	2	4	3	3	3	3	3	4	4	4	4	4	5	2	3	2	2	3	3	3	4	4	4	4	3	4	2	2	3	5	5	5	4	4	4	4	3.33333	4.25	2.25	3.25	3.8	2.33333	5	4
1	5	2	1	3	3	2	2	3	1	2	3	3	2	1	3	3	1	2	2	2	2	3	2	1	2	2	3	2	4	4	3	3	4	4	5	4	4	4	2.16667	2.25	2	2.25	2	3.66667	3.66667	4.25
0	5	1	2	3	2	3	3	2	3	3	3	3	3	4	3	1	1	1	2	4	3	4	5	4	4	3	3	3	3	2	2	3	4	4	4	5	4	4	2.83333	3.25	1.25	4	3.4	2.33333	3.66667	4.25
0	4	1	1	4	2	4	3	2	2	4	4	2	3	2	3	1	1	1	1	3	4	4	3	3	4	4	3	3	5	2	3	2	3	2	4	4	4	5	3.16667	2.5	1	3.5	3.4	3.33333	2.33333	4.25
1	4	3	3	2	2	4	5	5	5	3	4	2	3	3	2	2	3	1	2	4	5	4	3	3	4	3	4	3	3	3	3	4	5	3	5	4	5	3	4.33333	2.5	2	4	3.4	3	4	4.25
1	4	1	2	4	2	2	4	3	4	4	4	3	4	3	3	2	2	3	2	4	4	3	5	3	3	2	3	3	4	4	3	3	2	1	3	3	5	4	3.5	3.25	2.25	4	2.8	3.66667	2	3.75
1	3	1	2	3	3	3	2	3	2	4	4	4	3	2	2	4	3	2	3	2	3	2	2	3	2	2	3	2	4	3	4	3	3	3	3	3	4	3	3	2.75	3	2.25	2.4	3.66667	3	3.25
0	2	1	2	4	3	3	2	3	2	3	2	2	3	2	3	3	3	2	4	1	2	3	2	2	2	3	1	2	5	5	4	5	4	3	3	4	4	4	2.5	2.5	3	2	2	4.66667	4	3.75
1	1	1	1	3	2	5	5	4	5	5	5	3	4	3	3	2	2	2	2	3	3	4	3	4	4	4	4	4	3	2	1	4	5	5	3	4	3	4	4.83333	3.25	2	3.25	4	2	4.66667	3.5
0	3	2	2	2	2	2	3	4	2	2	2	3	2	4	2	2	3	3	2	2	1	1	1	4	4	3	3	2	3	4	3	3	2	2	3	3	2	3	2.5	2.75	2.5	1.25	3.2	3.33333	2.33333	2.75
1	2	2	1	2	2	3	1	3	2	3	2	4	4	4	2	1	1	1	1	4	4	5	5	3	4	3	2	4	1	2	1	5	2	2	2	4	4	3	2.33333	3.5	1	4.5	3.2	1.33333	3	3.25
0	2	4	3	2	2	1	3	3	2	2	4	3	3	4	3	1	3	3	3	2	1	2	2	2	3	4	3	4	1	3	4	5	4	3	4	4	4	5	2.5	3.25	2.5	1.75	3.2	2.66667	4	4.25
0	1	2	2	4	3	4	4	3	4	4	3	3	3	4	4	2	2	3	2	5	3	4	5	3	2	3	3	2	3	3	3	4	4	4	4	4	4	4	3.66667	3.5	2.25	4.25	2.6	3	4	4
1	4	1	2	3	2	3	3	3	4	4	4	3	2	4	4	1	2	1	1	4	4	3	4	3	3	3	4	4	3	2	2	3	4	4	5	5	5	4	3.5	3.25	1.25	3.75	3.4	2.33333	3.66667	4.75
1	1	1	1	3	2	4	5	3	5	4	3	4	3	3	2	1	1	1	2	5	4	4	4	3	4	5	4	5	1	2	2	4	4	4	4	3	3	3	4	3	1.25	4.25	4.2	1.66667	4	3.25
1	1	1	1	3	3	3	3	4	3	4	3	2	3	3	3	2	2	2	2	3	3	4	3	3	3	4	2	2	4	3	3	4	5	4	2	3	4	3	3.33333	2.75	2	3.25	2.8	3.33333	4.33333	3
1	6	2	2	2	2	3	2	2	3	3	2	3	2	3	3	1	1	2	1	3	4	4	5	3	3	4	2	2	3	3	1	3	3	3	3	3	3	3	2.5	2.75	1.25	4	2.8	2.33333	3	3
1	1	1	2	4	2	4	5	4	4	4	4	4	4	4	5	1	1	1	2	5	5	5	5	5	3	5	4	4	2	1	2	5	5	5	5	4	3	4	4.16667	4.25	1.25	5	4.2	1.66667	5	4
0	2	1	1	4	3	2	3	2	2	3	2	3	3	3	3	3	3	3	3	3	3	3	3	3	2	2	1	2	2	2	3	4	3	3	3	3	4	3	2.33333	3	3	3	2	2.33333	3.33333	3.25
0	2	1	1	2	2	3	3	4	4	4	4	1	3	2	2	3	3	3	2	4	3	2	3	2	1	2	2	2	4	4	3	4	2	5	4	3	4	4	3.66667	2	2.75	3	1.8	3.66667	3.66667	3.75
1	1	1	1	3	3	2	3	3	2	3	1	4	4	4	3	1	2	2	1	4	3	5	4	3	4	4	3	3	3	5	3	3	3	3	4	3	5	3	2.33333	3.75	1.5	4	3.4	3.66667	3	3.75
0	3	2	4	3	3	5	5	5	5	5	5	5	3	4	5	1	1	1	1	5	4	5	5	5	5	5	5	5	4	3	3	4	3	4	4	3	4	4	5	4.25	1	4.75	5	3.33333	3.66667	3.75
0	5	3	3	2	3	5	3	3	4	3	3	2	3	2	3	2	3	3	2	4	3	4	4	3	2	3	3	3	5	4	4	3	4	4	3	5	3	2	3.5	2.5	2.5	3.75	2.8	4.33333	3.66667	3.25
1	2	4	2	3	3	2	4	5	4	5	4	3	2	3	4	2	1	1	2	3	2	3	4	4	3	5	5	5	3	2	4	2	3	3	3	4	3	4	4	3	1.5	3	4.4	3	2.66667	3.5
1	2	2	2	2	2	4	2	3	3	3	3	2	2	1	2	1	1	2	2	2	3	3	5	3	2	2	3	3	3	2	3	2	4	4	3	2	2	3	3	1.75	1.5	3.25	2.6	2.66667	3.33333	2.5
1	1	1	1	2	2	3	3	2	3	3	4	4	4	4	4	2	2	2	1	5	5	4	5	4	2	3	3	3	2	2	2	1	1	2	4	4	5	4	3	4	1.75	4.75	3	2	1.33333	4.25
1	6	1	2	2	2	2	2	2	1	1	2	3	5	4	4	3	2	2	3	3	3	3	3	2	3	3	3	3	2	1	3	3	2	3	3	2	1	3	1.66667	4	2.5	3	2.8	2	2.66667	2.25
1	6	2	2	3	2	3	2	3	3	2	5	3	2	2	3	2	1	1	1	3	3	3	2	3	3	4	3	4	4	5	4	5	4	4	5	5	5	5	3	2.5	1.25	2.75	3.4	4.33333	4.33333	5
1	2	1	2	4	3	4	4	3	4	4	4	4	3	4	2	1	3	2	3	2	4	3	3	4	3	4	4	3	4	4	4	2	3	2	4	4	4	4	3.83333	3.25	2.25	3	3.6	4	2.33333	4
0	1	1	1	3	2	4	4	3	3	4	3	1	3	2	1	3	3	4	3	2	1	2	1	1	2	2	2	3	3	4	4	4	5	4	2	3	3	2	3.5	1.75	3.25	1.5	2	3.66667	4.33333	2.5
1	1	1	2	3	2	3	2	4	4	4	5	3	3	3	3	3	3	2	3	4	4	3	4	2	2	3	3	3	3	3	2	4	3	4	4	4	3	3	3.66667	3	2.75	3.75	2.6	2.66667	3.66667	3.5
0	1	2	1	3	2	3	2	5	3	3	5	3	3	4	3	3	3	1	2	3	3	4	4	3	3	3	4	3	4	3	3	4	4	4	3	3	4	2	3.5	3.25	2.25	3.5	3.2	3.33333	4	3
1	2	3	5	2	2	2	3	4	2	4	3	3	2	3	2	1	1	1	1	2	1	3	4	4	4	4	3	3	4	5	5	4	5	5	5	5	5	5	3	2.5	1	2.5	3.6	4.66667	4.66667	5
0	1	3	3	2	2	2	3	3	2	3	3	2	2	2	3	1	1	1	1	4	3	3	3	4	5	3	3	4	2	3	2	3	4	4	3	3	2	3	2.66667	2.25	1	3.25	3.8	2.33333	3.66667	2.75
1	3	3	2	3	2	3	3	4	3	4	3	2	2	1	2	2	3	3	3	3	4	2	3	2	2	1	3	1	2	2	1	5	5	5	3	3	2	3	3.33333	1.75	2.75	3	1.8	1.66667	5	2.75
0	1	1	2	4	3	3	2	4	3	3	2	2	3	2	3	3	3	3	4	3	1	1	2	2	2	3	3	2	3	4	4	4	4	4	4	4	4	3	2.83333	2.5	3.25	1.75	2.4	3.66667	4	3.75
1	1	2	1	3	3	2	4	3	4	3	4	3	3	3	5	3	4	4	2	4	3	3	1	3	2	3	4	2	2	3	2	4	4	4	2	2	2	3	3.33333	3.5	3.25	2.75	2.8	2.33333	4	2.25
1	2	2	2	3	2	5	5	4	4	3	3	3	3	2	3	2	1	3	3	2	2	3	3	5	4	4	3	2	2	3	4	4	3	4	3	4	3	4	4	2.75	2.25	2.5	3.6	3	3.66667	3.5
0	2	3	3	4	2	3	3	2	5	4	4	2	2	3	1	4	2	3	3	4	3	3	4	1	2	2	2	2	3	5	3	2	3	3	2	3	3	1	3.5	2	3	3.5	1.8	3.66667	2.66667	2.25
1	3	3	2	4	2	1	3	2	2	3	3	3	2	3	4	4	4	5	3	2	3	2	3	2	1	1	1	1	5	3	4	3	3	3	3	3	3	3	2.33333	3	4	2.5	1.2	4	3	3
0	3	2	1	3	3	3	4	4	3	2	4	4	4	3	4	1	1	1	1	4	5	5	5	5	4	5	4	4	4	5	3	3	2	2	4	4	2	4	3.33333	3.75	1	4.75	4.4	4	2.33333	3.5
1	3	1	2	2	3	2	3	2	2	3	3	3	3	4	3	2	2	3	2	3	1	4	3	2	3	2	2	3	4	3	3	5	5	5	4	5	5	5	2.5	3.25	2.25	2.75	2.4	3.33333	5	4.75
0	2	1	1	3	2	3	1	1	3	2	2	4	4	5	4	1	1	1	1	4	2	3	4	3	3	4	3	3	3	2	3	2	4	3	5	5	4	5	2	4.25	1	3.25	3.2	2.66667	3	4.75
1	3	3	2	2	2	3	5	4	3	3	2	3	3	3	3	3	3	4	2	2	2	2	2	3	3	3	2	3	3	4	3	4	3	5	2	3	3	3	3.33333	3	3	2	2.8	3.33333	4	2.75
0	1	3	1	3	2	2	2	4	2	2	3	4	3	4	4	2	1	1	1	3	3	3	4	4	5	4	4	5	4	3	4	4	4	5	5	5	5	5	2.5	3.75	1.25	3.25	4.4	3.66667	4.33333	5
1	6	3	4	3	3	3	2	3	1	4	3	3	3	4	2	1	3	1	2	3	2	4	2	3	3	4	2	4	3	3	3	4	4	3	2	4	3	4	2.66667	3	1.75	2.75	3.2	3	3.66667	3.25
1	1	1	2	4	2	3	3	2	3	3	3	4	4	3	4	1	2	2	1	4	2	3	3	4	4	4	4	2	4	4	5	4	4	4	5	4	5	3	2.83333	3.75	1.5	3	3.6	4.33333	4	4.25
0	1	1	5	3	2	1	1	3	2	2	1	3	3	4	4	2	2	1	1	3	4	3	5	2	2	2	2	2	3	5	3	2	3	2	3	4	4	3	1.66667	3.5	1.5	3.75	2	3.66667	2.33333	3.5
1	2	1	2	2	2	1	1	1	1	2	1	3	2	3	3	2	2	3	2	1	1	1	1	2	2	1	2	2	2	2	2	2	3	2	2	2	4	3	1.16667	2.75	2.25	1	1.8	2	2.33333	2.75
1	2	1	1	3	2	3	4	4	5	3	4	3	4	3	3	1	2	3	1	4	4	4	4	3	4	2	3	4	2	3	3	2	3	2	3	4	3	3	3.83333	3.25	1.75	4	3.2	2.66667	2.33333	3.25
0	2	3	3	3	2	4	4	3	3	3	5	2	2	3	2	2	3	2	2	2	3	2	2	3	4	3	2	3	3	3	3	3	4	5	4	3	5	3	3.66667	2.25	2.25	2.25	3	3	4	3.75
1	4	1	1	3	2	3	4	2	2	3	3	3	2	2	4	3	3	4	4	1	2	3	1	2	2	1	2	2	3	3	2	4	5	4	2	2	3	3	2.83333	2.75	3.5	1.75	1.8	2.66667	4.33333	2.5
1	1	2	1	3	3	2	3	3	2	2	2	4	3	4	2	2	2	2	3	3	2	1	3	2	2	2	3	3	3	4	3	3	3	3	3	4	3	4	2.33333	3.25	2.25	2.25	2.4	3.33333	3	3.5
1	1	2	1	2	2	4	4	3	4	4	3	2	4	4	4	2	3	3	4	4	4	4	4	2	5	3	3	3	4	4	4	4	5	5	3	3	3	3	3.66667	3.5	3	4	3.2	4	4.66667	3
0	4	2	1	4	2	2	3	1	3	3	2	4	4	4	4	1	1	2	2	4	4	4	3	4	4	4	4	3	3	4	4	4	4	5	5	4	4	4	2.33333	4	1.5	3.75	3.8	3.66667	4.33333	4.25
0	3	4	5	4	3	4	4	4	4	3	4	2	3	2	2	1	1	1	1	5	4	4	4	4	4	3	3	4	4	4	5	3	4	3	4	4	5	4	3.83333	2.25	1	4.25	3.6	4.33333	3.33333	4.25
0	2	3	1	4	2	2	4	4	4	4	5	4	2	4	4	5	4	4	5	2	2	2	2	2	3	3	3	2	2	3	3	4	4	4	2	4	3	2	3.83333	3.5	4.5	2	2.6	2.66667	4	2.75
0	3	2	3	2	2	3	3	3	3	3	3	4	3	4	3	2	1	2	3	4	3	3	3	4	4	3	3	2	4	3	3	1	2	2	4	3	3	4	3	3.5	2	3.25	3.2	3.33333	1.66667	3.5
1	1	4	2	3	3	2	3	2	4	2	4	2	2	2	2	4	4	3	3	2	3	2	1	1	1	2	1	3	2	1	1	3	2	4	2	2	2	2	2.83333	2	3.5	2	1.6	1.33333	3	2
0	1	3	3	2	3	4	4	5	3	3	3	2	3	3	1	1	2	1	1	4	4	4	4	4	4	3	4	3	3	4	3	5	4	3	4	4	4	3	3.66667	2.25	1.25	4	3.6	3.33333	4	3.75
1	3	2	2	4	2	3	3	4	3	4	3	1	2	1	2	1	1	1	2	4	3	2	3	3	3	2	2	4	3	3	3	3	2	2	4	4	4	5	3.33333	1.5	1.25	3	2.8	3	2.33333	4.25
1	1	1	1	3	2	2	2	3	2	3	3	5	4	5	5	2	2	2	2	3	3	2	3	4	4	3	4	5	4	2	3	3	3	3	5	5	5	5	2.5	4.75	2	2.75	4	3	3	5
0	5	1	4	3	3	2	2	2	3	3	3	3	3	3	4	1	1	1	1	4	3	5	3	3	3	3	4	4	4	4	4	3	2	2	4	3	3	3	2.5	3.25	1	3.75	3.4	4	2.33333	3.25
0	2	4	3	3	3	3	4	4	4	3	4	3	3	2	2	3	2	3	2	4	3	3	4	2	3	3	1	3	3	3	4	3	2	3	3	3	2	2	3.66667	2.5	2.5	3.5	2.4	3.33333	2.66667	2.5
1	3	3	3	2	2	2	2	2	2	2	2	3	4	4	5	2	3	2	1	3	3	4	3	3	4	3	3	3	3	3	3	3	4	3	4	5	4	5	2	4	2	3.25	3.2	3	3.33333	4.5
0	4	3	5	2	2	2	4	3	3	2	3	3	3	4	4	1	1	1	1	4	3	4	4	2	4	4	3	3	3	2	3	4	5	4	4	4	5	4	2.83333	3.5	1	3.75	3.2	2.66667	4.33333	4.25
0	4	2	3	3	2	5	5	4	4	4	5	2	3	2	5	1	1	1	1	5	4	5	5	4	4	4	4	2	3	4	4	4	5	5	4	3	4	4	4.5	3	1	4.75	3.6	3.66667	4.66667	3.75
0	2	1	1	2	2	3	3	2	3	3	4	2	1	1	1	1	2	1	1	2	2	3	3	3	3	4	3	4	3	5	3	3	4	4	2	2	2	2	3	1.25	1.25	2.5	3.4	3.66667	3.66667	2
0	4	2	5	2	2	3	1	2	2	3	3	3	3	3	4	1	1	1	2	3	2	3	3	3	4	3	4	3	3	4	4	3	3	2	5	5	4	5	2.33333	3.25	1.25	2.75	3.4	3.66667	2.66667	4.75
0	5	1	1	2	3	3	3	3	3	3	3	2	2	2	3	1	1	1	2	3	2	3	4	3	3	3	4	4	3	3	3	2	3	4	3	4	5	4	3	2.25	1.25	3	3.4	3	3	4
0	2	1	1	2	2	3	2	3	4	4	2	1	1	1	1	1	2	2	2	3	1	2	4	2	1	2	2	1	5	5	4	4	4	5	4	5	5	4	3	1	1.75	2.5	1.6	4.66667	4.33333	4.5
0	2	3	1	4	3	4	3	2	3	4	2	1	1	1	1	2	2	2	2	2	1	2	2	1	1	1	1	1	4	3	4	2	3	3	3	3	3	1	3	1	2	1.75	1	3.66667	2.66667	2.5
0	2	1	1	2	3	2	3	5	4	4	2	3	4	2	3	2	4	3	3	2	4	3	2	2	2	2	3	1	3	2	3	2	2	3	2	4	4	3	3.33333	3	3	2.75	2	2.66667	2.33333	3.25
1	2	3	3	3	3	2	3	2	3	2	2	4	3	4	4	1	1	2	1	2	3	4	4	4	4	3	4	4	2	3	2	4	3	3	5	5	5	5	2.33333	3.75	1.25	3.25	3.8	2.33333	3.33333	5
1	2	3	3	3	2	2	4	2	3	4	4	4	3	3	3	2	2	1	3	4	4	4	3	3	3	5	4	3	2	1	3	4	3	4	3	3	4	3	3.16667	3.25	2	3.75	3.6	2	3.66667	3.25
0	2	1	2	4	2	3	3	2	2	4	3	3	3	3	4	2	2	2	3	4	3	4	3	2	3	3	2	2	3	3	3	5	5	5	2	2	3	2	2.83333	3.25	2.25	3.5	2.4	3	5	2.25
1	1	1	1	3	2	1	2	2	2	1	2	3	1	2	3	2	1	1	1	2	3	2	3	2	3	3	3	3	3	2	3	3	5	5	4	4	4	4	1.66667	2.25	1.25	2.5	2.8	2.66667	4.33333	4
0	1	1	2	3	2	3	4	3	2	2	4	1	1	1	2	2	1	1	1	2	2	2	3	2	2	3	2	1	3	4	3	4	4	4	3	2	2	3	3	1.25	1.25	2.25	2	3.33333	4	2.5
0	3	1	3	3	2	3	3	3	2	3	4	4	3	3	3	2	3	2	2	2	3	3	1	2	3	4	3	4	4	2	4	3	3	3	4	4	5	3	3	3.25	2.25	2.25	3.2	3.33333	3	4
1	1	1	2	3	3	4	2	3	3	4	2	5	5	4	4	1	2	1	1	4	5	3	5	4	4	3	4	5	3	2	2	4	3	4	4	4	5	5	3	4.5	1.25	4.25	4	2.33333	3.66667	4.5
1	2	2	2	1	1	5	3	3	3	3	5	2	1	1	2	2	2	3	2	4	2	3	3	3	2	1	1	2	4	4	4	3	3	3	3	1	2	3	3.66667	1.5	2.25	3	1.8	4	3	2.25
0	1	3	2	1	1	2	4	3	4	3	3	3	4	3	4	1	2	3	1	4	3	3	4	5	4	3	4	3	4	4	4	3	4	4	4	4	5	5	3.16667	3.5	1.75	3.5	3.8	4	3.66667	4.5
1	3	1	1	3	2	3	4	4	3	4	4	4	3	3	3	1	1	1	1	5	4	5	5	4	3	3	3	3	1	1	3	5	4	4	4	5	5	4	3.66667	3.25	1	4.75	3.2	1.66667	4.33333	4.5
1	2	1	2	2	3	3	3	3	3	3	4	3	3	4	2	2	1	2	2	3	3	3	4	3	3	3	4	3	4	2	3	3	2	3	2	3	3	4	3.16667	3	1.75	3.25	3.2	3	2.66667	3
1	1	2	3	4	2	4	4	3	4	4	3	5	5	5	5	4	3	2	3	4	3	5	4	4	5	3	5	4	4	4	3	2	4	2	4	5	5	4	3.66667	5	3	4	4.2	3.66667	2.66667	4.5
1	6	1	3	3	3	4	5	4	2	5	4	2	3	1	3	2	2	2	3	3	4	3	3	1	3	2	2	3	2	3	2	1	2	2	3	4	3	4	4	2.25	2.25	3.25	2.2	2.33333	1.66667	3.5
0	1	3	2	2	2	3	2	4	2	3	2	3	4	3	2	3	3	4	3	2	1	1	2	2	3	3	2	3	2	2	3	2	1	2	2	1	3	1	2.66667	3	3.25	1.5	2.6	2.33333	1.66667	1.75
0	1	1	1	2	2	4	3	4	3	4	4	3	3	2	3	1	2	2	2	3	3	4	3	3	3	3	3	3	2	3	2	3	2	4	4	3	4	4	3.66667	2.75	1.75	3.25	3	2.33333	3	3.75
1	3	1	1	2	3	3	4	4	3	3	4	5	5	4	3	1	1	2	2	5	4	5	5	4	3	3	3	4	4	3	4	3	3	3	3	5	4	4	3.5	4.25	1.5	4.75	3.4	3.66667	3	4
1	1	2	2	3	3	4	4	5	5	4	5	1	3	3	2	4	4	3	3	3	3	2	3	2	2	3	3	2	3	3	3	4	4	4	2	2	3	2	4.5	2.25	3.5	2.75	2.4	3	4	2.25
1	2	2	2	2	3	2	2	2	2	2	2	1	2	1	2	1	1	1	1	3	2	3	3	2	3	2	2	2	2	2	4	4	3	4	4	3	2	2	2	1.5	1	2.75	2.2	2.66667	3.66667	2.75
1	2	3	3	3	3	3	2	4	4	3	4	2	3	3	3	1	1	1	1	5	4	4	4	3	4	4	2	5	2	2	3	2	4	3	2	2	2	3	3.33333	2.75	1	4.25	3.6	2.33333	3	2.25
0	1	1	2	3	2	2	3	2	3	2	3	3	3	3	2	3	3	3	3	4	3	3	4	1	1	2	1	1	1	3	4	2	2	2	3	3	3	2	2.5	2.75	3	3.5	1.2	2.66667	2	2.75
1	3	2	3	3	3	3	4	5	4	3	3	2	3	2	3	3	2	3	3	3	3	2	3	3	3	3	4	2	3	3	3	4	1	3	3	3	3	4	3.66667	2.5	2.75	2.75	3	3	2.66667	3.25
1	3	1	3	1	1	3	4	2	2	2	3	3	2	1	2	3	2	2	3	2	2	1	2	2	2	3	2	2	4	3	3	3	4	3	2	3	4	4	2.66667	2	2.5	1.75	2.2	3.33333	3.33333	3.25
0	3	1	1	3	2	3	3	4	4	4	4	3	4	2	1	4	4	3	4	2	2	2	2	3	3	2	4	2	4	3	5	5	4	4	3	3	4	3	3.66667	2.5	3.75	2	2.8	4	4.33333	3.25
0	4	1	1	1	1	2	2	3	3	3	3	2	5	2	3	1	1	1	1	5	3	3	4	4	2	5	2	3	3	4	3	5	5	5	3	4	4	3	2.66667	3	1	3.75	3.2	3.33333	5	3.5
0	2	3	1	2	3	4	4	3	4	5	4	4	3	3	3	3	4	4	2	3	2	4	1	3	4	2	3	2	2	3	1	3	4	4	4	3	4	4	4	3.25	3.25	2.5	2.8	2	3.66667	3.75
1	2	1	1	3	2	2	4	4	3	4	4	3	3	2	3	1	1	1	1	5	5	5	5	3	2	3	3	5	4	3	3	4	4	4	5	5	5	5	3.5	2.75	1	5	3.2	3.33333	4	5
1	4	2	3	2	2	1	1	1	1	1	1	3	2	3	4	3	2	2	3	1	1	1	2	3	1	3	2	3	4	4	5	2	3	4	4	4	4	4	1	3	2.5	1.25	2.4	4.33333	3	4
1	6	2	2	3	3	3	3	4	2	3	3	4	3	3	4	3	2	3	2	3	5	2	3	3	2	3	3	3	4	3	3	3	4	3	2	2	2	2	3	3.5	2.5	3.25	2.8	3.33333	3.33333	2
1	2	1	3	3	2	3	4	3	3	3	3	3	3	3	4	1	3	2	3	4	4	2	3	3	1	3	2	3	4	3	3	2	2	2	3	4	4	3	3.16667	3.25	2.25	3.25	2.4	3.33333	2	3.5
1	1	1	3	2	2	2	2	3	4	2	2	4	3	3	2	2	2	1	2	3	4	3	4	3	3	2	3	2	3	3	2	5	4	5	3	2	3	2	2.5	3	1.75	3.5	2.6	2.66667	4.66667	2.5
0	4	3	3	2	2	4	4	4	4	5	2	4	2	3	4	2	1	2	2	5	5	5	4	3	2	2	2	3	3	5	4	3	2	3	5	3	3	4	3.83333	3.25	1.75	4.75	2.4	4	2.66667	3.75
0	1	1	3	3	2	4	5	3	3	4	2	2	3	2	2	1	1	1	2	4	3	3	4	3	3	3	3	3	2	3	3	3	4	3	4	4	4	4	3.5	2.25	1.25	3.5	3	2.66667	3.33333	4
1	2	2	3	3	3	3	4	3	4	3	3	2	2	1	1	3	3	3	1	2	2	2	1	3	3	3	2	2	3	3	3	2	2	4	3	3	3	2	3.33333	1.5	2.5	1.75	2.6	3	2.66667	2.75
1	1	2	5	2	2	3	3	4	3	4	4	4	2	3	3	2	1	3	3	3	3	3	4	4	4	3	2	2	3	4	2	5	5	4	4	2	4	3	3.5	3	2.25	3.25	3	3	4.66667	3.25
1	5	4	1	3	2	3	3	3	3	2	2	5	5	5	5	1	3	1	2	5	5	4	5	3	4	5	4	3	4	4	4	4	5	4	5	5	5	4	2.66667	5	1.75	4.75	3.8	4	4.33333	4.75
1	1	2	2	4	2	4	3	2	2	2	3	2	4	3	3	2	2	2	2	3	3	2	3	3	3	3	4	3	4	3	3	4	4	4	3	4	4	4	2.66667	3	2	2.75	3.2	3.33333	4	3.75
1	3	3	1	3	2	2	3	2	2	1	2	4	2	3	2	2	2	2	2	3	3	2	3	2	3	2	3	2	4	4	3	2	5	4	4	4	3	5	2	2.75	2	2.75	2.4	3.66667	3.66667	4
1	3	2	2	3	2	2	1	2	2	2	4	2	2	1	1	3	2	2	2	1	1	1	2	2	2	3	1	2	4	4	4	3	3	2	3	3	3	4	2.16667	1.5	2.25	1.25	2	4	2.66667	3.25
1	2	1	3	2	3	2	1	1	2	1	1	3	3	3	3	3	3	4	4	2	2	1	2	1	1	1	2	2	3	2	2	4	3	5	2	3	3	3	1.33333	3	3.5	1.75	1.4	2.33333	4	2.75
1	3	3	2	4	3	3	1	2	2	2	2	3	3	3	3	1	1	2	2	4	4	2	2	3	4	4	2	4	1	4	3	5	4	3	4	5	4	5	2	3	1.5	3	3.4	2.66667	4	4.5
0	1	1	1	3	2	3	2	1	2	2	2	3	2	3	2	3	3	3	2	3	1	2	2	1	1	1	1	1	3	2	2	2	2	3	2	3	3	3	2	2.5	2.75	2	1	2.33333	2.33333	2.75
0	3	2	2	3	2	4	5	4	4	3	3	2	1	3	1	3	2	3	2	2	3	3	2	2	2	2	3	3	2	3	3	4	2	4	3	4	3	4	3.83333	1.75	2.5	2.5	2.4	2.66667	3.33333	3.5
1	1	2	2	1	1	3	2	3	3	4	3	2	3	1	1	2	3	3	3	1	3	2	2	2	1	2	2	1	2	3	3	5	4	5	3	3	4	3	3	1.75	2.75	2	1.6	2.66667	4.66667	3.25
1	2	1	3	4	2	4	2	3	2	2	3	3	4	3	4	3	3	4	3	3	2	2	3	2	2	2	2	3	4	3	4	5	4	5	5	4	5	5	2.66667	3.5	3.25	2.5	2.2	3.66667	4.66667	4.75
1	4	1	2	3	2	4	4	3	3	4	4	3	2	3	3	4	5	3	2	3	3	2	2	3	3	1	2	2	3	2	3	4	4	3	3	3	3	2	3.66667	2.75	3.5	2.5	2.2	2.66667	3.66667	2.75
0	5	1	1	2	3	1	2	2	1	2	2	2	2	3	4	2	2	2	1	2	1	3	3	3	1	2	2	3	2	3	3	3	4	3	4	3	4	3	1.66667	2.75	1.75	2.25	2.2	2.66667	3.33333	3.5
1	1	3	2	3	2	2	1	2	3	2	1	2	2	1	1	1	1	2	2	3	3	4	3	2	1	1	1	1	2	2	2	2	3	2	3	3	4	3	1.83333	1.5	1.5	3.25	1.2	2	2.33333	3.25
1	5	1	1	4	3	2	1	3	2	2	2	2	3	2	2	3	3	3	4	1	1	2	2	2	2	1	3	1	2	2	2	2	4	4	4	3	2	2	2	2.25	3.25	1.5	1.8	2	3.33333	2.75
1	1	1	1	3	2	4	3	3	3	3	2	2	3	2	2	2	1	1	1	2	4	4	2	3	3	2	2	3	3	3	3	4	5	4	4	4	4	5	3	2.25	1.25	3	2.6	3	4.33333	4.25
1	6	2	1	4	2	4	2	3	3	3	2	4	4	3	3	1	2	1	1	4	5	3	4	4	3	4	4	3	4	4	5	3	3	2	4	4	3	4	2.83333	3.5	1.25	4	3.6	4.33333	2.66667	3.75
1	4	3	3	3	3	3	3	2	2	1	2	4	3	4	5	2	1	1	2	3	3	4	5	3	3	3	3	4	5	5	4	5	5	4	5	5	5	5	2.16667	4	1.5	3.75	3.2	4.66667	4.66667	5
0	2	4	3	3	3	2	1	2	2	1	3	2	1	1	2	1	1	1	1	2	2	2	3	1	1	1	2	2	2	3	4	3	4	3	3	3	3	4	1.83333	1.5	1	2.25	1.4	3	3.33333	3.25
1	5	2	1	3	3	4	3	2	4	3	3	2	3	2	3	2	3	3	2	2	2	1	3	2	2	4	3	3	4	5	4	3	3	4	3	3	4	4	3.16667	2.5	2.5	2	2.8	4.33333	3.33333	3.5
1	1	1	2	3	2	1	2	2	1	2	3	3	2	4	2	2	1	1	1	2	4	3	3	1	3	3	2	2	3	3	3	1	2	2	3	3	3	2	1.83333	2.75	1.25	3	2.2	3	1.66667	2.75
1	6	3	3	3	3	2	1	3	2	3	3	3	1	2	1	1	2	2	2	2	3	3	2	1	2	2	1	3	1	2	3	3	3	5	4	3	3	4	2.33333	1.75	1.75	2.5	1.8	2	3.66667	3.5
0	2	1	2	3	2	5	4	4	4	5	3	3	3	2	4	4	4	5	5	2	4	4	4	2	3	2	2	3	1	2	1	3	4	2	4	2	4	4	4.16667	3	4.5	3.5	2.4	1.33333	3	3.5
0	2	3	2	3	2	3	4	3	4	3	3	3	2	2	2	1	1	1	1	5	5	5	5	4	5	3	3	4	4	3	5	5	4	5	5	5	5	5	3.33333	2.25	1	5	3.8	4	4.66667	5
0	1	3	3	3	2	2	3	3	3	3	2	1	4	2	2	1	2	2	2	3	2	2	3	1	2	2	4	2	4	3	3	5	4	5	4	4	4	3	2.66667	2.25	1.75	2.5	2.2	3.33333	4.66667	3.75
0	4	1	4	3	3	3	3	2	3	5	5	3	3	4	4	3	2	3	2	5	4	3	4	3	2	2	2	3	4	3	4	4	3	4	4	4	4	3	3.5	3.5	2.5	4	2.4	3.66667	3.66667	3.75
0	1	1	5	2	3	4	3	4	3	3	3	2	1	2	3	1	1	1	2	3	2	4	4	2	3	4	3	3	4	3	5	5	3	4	3	3	5	3	3.33333	2	1.25	3.25	3	4	4	3.5
0	2	4	4	2	3	4	3	3	3	2	3	3	2	3	2	3	3	2	3	3	2	3	3	3	2	3	2	4	3	2	2	3	4	3	3	2	3	3	3	2.5	2.75	2.75	2.8	2.33333	3.33333	2.75
1	1	3	3	3	2	3	3	2	2	4	4	4	3	3	4	2	2	2	1	3	3	3	4	4	5	4	4	4	3	3	3	2	2	2	4	3	3	3	3	3.5	1.75	3.25	4.2	3	2	3.25
0	1	3	2	3	2	2	3	3	3	2	3	5	5	5	5	1	1	1	2	4	4	4	4	5	5	4	4	4	4	3	4	3	3	4	5	5	5	5	2.66667	5	1.25	4	4.4	3.66667	3.33333	5
0	2	1	2	3	2	3	3	4	2	3	4	4	4	3	3	4	3	3	3	1	2	4	2	3	4	4	4	3	3	2	2	4	4	5	4	3	3	1	3.16667	3.5	3.25	2.25	3.6	2.33333	4.33333	2.75
1	2	1	2	3	2	3	3	3	3	4	4	3	3	2	3	3	2	3	3	3	4	4	3	2	2	2	2	1	2	2	2	2	3	2	1	2	1	3	3.33333	2.75	2.75	3.5	1.8	2	2.33333	1.75
1	3	3	1	2	3	5	4	5	4	5	5	2	3	2	2	3	3	2	2	3	3	3	3	4	3	2	4	2	3	2	3	4	4	4	2	3	3	3	4.66667	2.25	2.5	3	3	2.66667	4	2.75
1	4	1	1	1	1	5	5	5	5	5	4	3	2	1	2	1	1	1	1	3	5	4	3	4	4	4	4	5	2	4	3	2	2	2	3	2	3	3	4.83333	2	1	3.75	4.2	3	2	2.75
0	1	3	4	2	3	2	2	2	2	1	3	3	4	2	3	3	2	1	2	2	2	3	1	3	3	3	3	2	3	3	2	3	4	3	2	4	4	3	2	3	2	2	2.8	2.66667	3.33333	3.25
1	1	1	1	3	2	4	3	4	2	2	3	2	1	2	2	2	2	3	3	2	2	3	2	1	3	2	2	2	2	3	3	3	5	5	2	3	3	4	3	1.75	2.5	2.25	2	2.66667	4.33333	3
0	6	1	1	3	2	2	2	4	2	2	3	5	4	4	3	2	2	2	2	3	4	4	4	2	2	3	3	2	1	2	2	2	1	3	3	2	3	4	2.5	4	2	3.75	2.4	1.66667	2	3
0	2	2	5	3	3	3	3	3	2	3	3	3	3	3	4	1	2	1	1	2	3	3	3	4	5	5	4	4	3	3	3	4	4	5	3	4	4	4	2.83333	3.25	1.25	2.75	4.4	3	4.33333	3.75
0	2	2	2	3	2	4	4	4	5	3	3	2	1	3	3	2	1	3	3	4	3	4	4	2	1	4	2	2	3	3	1	3	3	4	3	2	3	4	3.83333	2.25	2.25	3.75	2.2	2.33333	3.33333	3
1	4	1	2	2	3	2	2	1	2	2	2	4	4	4	4	1	1	1	2	4	3	3	3	5	2	3	4	2	3	2	2	3	3	4	4	4	5	4	1.83333	4	1.25	3.25	3.2	2.33333	3.33333	4.25
0	6	1	2	3	2	3	3	2	3	3	2	3	4	3	3	3	4	5	4	2	2	2	3	3	3	3	2	2	3	1	2	3	2	4	3	3	3	3	2.66667	3.25	4	2.25	2.6	2	3	3
1	4	3	3	3	2	2	1	2	2	2	2	2	3	5	4	1	2	1	2	3	3	1	3	3	3	2	3	3	3	3	3	4	3	3	4	4	3	5	1.83333	3.5	1.5	2.5	2.8	3	3.33333	4
0	3	1	2	2	2	3	5	2	3	3	2	2	2	3	3	2	1	2	1	5	3	3	3	2	2	3	2	2	5	4	3	3	4	4	3	4	2	2	3	2.5	1.5	3.5	2.2	4	3.66667	2.75
0	1	2	2	4	3	1	1	1	1	2	1	4	2	2	4	2	2	2	2	4	1	2	2	2	2	3	2	2	4	3	3	1	4	1	3	2	2	3	1.16667	3	2	2.25	2.2	3.33333	2	2.5
1	1	1	1	2	3	2	2	2	3	2	2	4	4	3	5	3	2	3	2	3	3	2	3	3	3	3	2	2	3	1	1	4	4	3	2	2	3	3	2.16667	4	2.5	2.75	2.6	1.66667	3.66667	2.5
1	4	1	3	3	3	2	2	3	1	3	4	3	3	3	3	3	2	3	2	3	2	3	3	2	2	2	2	1	2	1	3	5	5	5	5	4	4	4	2.5	3	2.5	2.75	1.8	2	5	4.25
0	2	1	1	2	3	2	2	3	2	3	2	4	4	3	3	1	3	3	2	3	2	3	3	3	2	2	2	2	4	4	3	3	3	2	3	3	3	3	2.33333	3.5	2.25	2.75	2.2	3.66667	2.66667	3
0	1	1	1	3	2	3	3	3	4	3	3	3	4	3	3	1	2	2	1	2	3	3	3	4	4	3	5	4	2	2	2	1	2	1	3	4	3	4	3.16667	3.25	1.5	2.75	4	2	1.33333	3.5
1	1	3	2	3	3	4	3	3	2	4	4	2	1	1	2	1	3	2	1	3	4	3	3	2	3	1	2	2	2	3	2	2	4	3	1	2	2	2	3.33333	1.5	1.75	3.25	2	2.33333	3	1.75
0	2	2	3	2	2	3	3	3	2	5	3	1	2	3	3	1	3	2	3	1	3	2	2	3	3	3	3	4	2	3	2	3	2	2	1	2	2	1	3.16667	2.25	2.25	2	3.2	2.33333	2.33333	1.5
1	1	2	3	3	2	4	1	3	4	3	2	4	3	3	4	2	1	2	1	3	4	3	5	4	2	5	4	1	3	4	2	4	3	4	3	4	5	4	2.83333	3.5	1.5	3.75	3.2	3	3.66667	4
1	2	1	2	3	3	2	3	4	3	3	3	4	3	4	2	1	2	2	3	3	3	3	2	3	4	3	3	3	3	3	2	3	4	3	5	3	2	3	3	3.25	2	2.75	3.2	2.66667	3.33333	3.25
1	2	1	3	2	2	2	5	3	3	4	3	2	4	3	4	1	1	2	2	5	3	4	4	3	4	3	3	3	3	5	3	5	3	3	5	4	5	5	3.33333	3.25	1.5	4	3.2	3.66667	3.66667	4.75
1	3	2	3	2	2	3	3	3	5	3	3	2	3	4	4	2	2	3	2	4	3	4	4	3	4	3	4	3	4	3	3	4	4	5	3	2	2	2	3.33333	3.25	2.25	3.75	3.4	3.33333	4.33333	2.25
1	6	3	3	3	3	3	4	1	3	3	2	3	3	3	3	1	1	1	1	4	4	4	4	4	3	3	3	3	3	2	3	3	3	3	3	4	5	3	2.66667	3	1	4	3.2	2.66667	3	3.75
1	6	2	3	2	2	4	3	3	3	3	2	3	5	5	4	2	2	4	1	4	2	5	3	4	3	4	4	3	3	4	3	4	4	4	5	5	5	5	3	4.25	2.25	3.5	3.6	3.33333	4	5
1	2	1	2	4	2	3	4	3	3	3	4	3	3	3	3	3	2	2	2	2	2	2	3	4	4	3	4	3	3	2	3	2	2	3	2	3	3	4	3.33333	3	2.25	2.25	3.6	2.66667	2.33333	3
1	6	1	1	3	3	2	1	2	1	2	2	4	2	4	4	4	3	3	4	2	1	1	3	2	2	3	3	3	3	2	3	5	4	4	3	3	4	3	1.66667	3.5	3.5	1.75	2.6	2.66667	4.33333	3.25
1	1	2	1	2	2	2	4	3	3	3	3	4	5	3	3	2	2	2	2	4	5	4	4	4	2	4	3	4	3	4	3	1	1	2	2	2	3	3	3	3.75	2	4.25	3.4	3.33333	1.33333	2.5
0	2	3	1	3	2	3	4	2	4	4	4	1	2	1	2	1	1	2	3	3	3	3	2	2	3	1	3	3	5	5	5	5	5	5	5	5	5	5	3.5	1.5	1.75	2.75	2.4	5	5	5
0	1	2	2	3	2	4	3	4	4	3	3	2	1	3	2	2	1	2	2	3	3	4	4	3	2	2	3	3	2	1	4	2	3	3	3	3	3	3	3.5	2	1.75	3.5	2.6	2.33333	2.66667	3
0	2	1	2	2	2	2	2	2	2	3	2	3	4	3	3	4	2	4	4	2	2	2	2	2	2	2	3	1	3	2	2	5	4	4	3	2	2	3	2.16667	3.25	3.5	2	2	2.33333	4.33333	2.5
1	1	3	2	4	2	4	3	2	3	3	4	5	3	4	5	2	2	3	2	4	4	3	3	5	5	4	4	4	3	5	4	3	3	2	5	4	3	4	3.16667	4.25	2.25	3.5	4.4	4	2.66667	4
0	1	1	1	4	2	4	4	5	5	4	5	2	2	3	3	2	3	3	3	3	3	3	4	3	2	3	3	3	4	4	3	2	3	4	1	1	2	1	4.5	2.5	2.75	3.25	2.8	3.66667	3	1.25
1	2	3	3	3	2	1	3	3	2	2	2	3	2	2	3	4	2	3	4	1	1	1	1	3	1	3	2	2	2	3	3	3	2	4	3	3	3	4	2.16667	2.5	3.25	1	2.2	2.66667	3	3.25
1	1	1	1	3	2	4	3	3	5	2	4	3	2	3	3	1	2	3	2	4	3	3	4	3	4	3	4	3	3	3	2	4	4	5	4	4	5	4	3.5	2.75	2	3.5	3.4	2.66667	4.33333	4.25
1	1	3	4	4	3	3	3	3	3	2	3	5	4	4	4	1	2	2	1	4	4	3	3	5	4	5	3	4	4	4	4	5	3	4	5	5	4	4	2.83333	4.25	1.5	3.5	4.2	4	4	4.5
1	2	2	3	3	3	5	5	3	3	4	4	1	1	1	3	3	4	3	2	3	2	2	3	2	3	2	2	2	3	3	2	3	3	5	2	3	1	3	4	1.5	3	2.5	2.2	2.66667	3.66667	2.25
1	2	1	2	2	2	2	3	2	4	3	4	3	3	3	4	2	1	2	3	4	4	4	3	2	4	4	2	3	2	2	3	2	4	3	3	3	3	3	3	3.25	2	3.75	3	2.33333	3	3
0	2	4	3	4	2	4	3	2	4	3	4	4	3	4	3	1	2	1	1	5	4	5	4	4	4	4	3	3	3	4	3	3	3	4	3	3	3	3	3.33333	3.5	1.25	4.5	3.6	3.33333	3.33333	3
1	1	1	2	2	3	2	3	1	2	1	3	1	1	1	2	3	3	3	3	1	1	1	1	1	2	1	1	2	4	3	3	4	5	5	2	3	2	2	2	1.25	3	1	1.4	3.33333	4.66667	2.25
1	5	3	4	4	2	3	4	5	3	4	3	4	2	3	3	3	2	3	3	3	2	3	3	3	3	4	3	3	4	5	4	1	3	3	4	3	2	2	3.66667	3	2.75	2.75	3.2	4.33333	2.33333	2.75
1	2	4	1	3	3	2	3	3	4	3	3	4	3	4	4	1	2	1	2	4	3	4	3	4	5	4	3	4	1	2	2	3	4	4	3	3	4	3	3	3.75	1.5	3.5	4	1.66667	3.66667	3.25
0	2	1	2	1	1	4	3	4	3	3	3	3	5	3	2	1	1	2	1	5	4	4	4	2	3	3	4	2	2	2	2	3	3	4	5	5	5	5	3.33333	3.25	1.25	4.25	2.8	2	3.33333	5
1	2	2	1	3	2	5	4	4	5	4	4	5	4	4	4	1	1	1	1	5	5	5	5	4	5	5	4	5	2	2	1	2	4	4	5	5	5	5	4.33333	4.25	1	5	4.6	1.66667	3.33333	5
1	6	1	4	3	3	4	4	3	4	4	3	4	4	4	4	2	2	2	2	3	3	4	3	5	5	4	4	4	4	4	3	4	3	5	4	4	5	3	3.66667	4	2	3.25	4.4	3.66667	4	4
0	4	1	1	2	2	3	4	3	4	5	3	3	3	3	3	4	5	3	3	3	2	4	4	2	2	3	2	2	4	4	3	4	3	4	4	4	2	3	3.66667	3	3.75	3.25	2.2	3.66667	3.66667	3.25
0	3	1	2	3	3	3	4	2	2	3	4	4	5	5	5	1	1	2	2	4	5	4	4	4	4	4	5	5	3	4	3	4	4	3	3	2	2	2	3	4.75	1.5	4.25	4.4	3.33333	3.66667	2.25
0	2	3	2	2	2	3	5	5	5	4	4	3	3	3	4	2	2	1	1	3	4	3	4	4	4	4	4	4	4	4	4	4	3	5	5	5	5	5	4.33333	3.25	1.5	3.5	4	4	4	5
1	4	2	2	2	2	3	4	3	5	3	3	3	3	2	3	1	1	1	2	3	4	2	4	4	4	4	4	4	3	2	3	3	2	2	3	3	4	3	3.5	2.75	1.25	3.25	4	2.66667	2.33333	3.25
0	4	1	1	2	2	2	2	1	1	1	1	2	4	3	3	3	2	2	3	3	3	2	2	1	1	1	1	2	5	3	4	4	3	3	3	3	3	2	1.33333	3	2.5	2.5	1.2	4	3.33333	2.75
1	3	2	5	3	3	4	5	5	4	4	5	2	4	3	2	3	2	3	1	3	2	3	4	4	3	4	2	4	3	2	5	4	3	4	4	5	4	4	4.5	2.75	2.25	3	3.4	3.33333	3.66667	4.25
0	4	3	4	4	3	4	3	4	3	4	3	4	4	3	2	2	2	1	1	2	3	3	2	4	5	3	5	4	3	2	3	4	3	4	3	4	3	3	3.5	3.25	1.5	2.5	4.2	2.66667	3.66667	3.25
0	3	3	1	4	2	2	3	2	2	1	2	4	3	3	3	3	3	2	3	3	3	2	3	2	3	2	2	1	4	4	5	2	3	2	4	3	2	2	2	3.25	2.75	2.75	2	4.33333	2.33333	2.75
0	1	1	1	3	2	2	2	3	3	3	3	4	2	4	2	2	3	2	3	3	4	3	4	2	2	2	2	2	3	3	3	4	3	4	3	3	3	2	2.66667	3	2.5	3.5	2	3	3.66667	2.75
1	2	2	1	4	2	3	2	2	2	4	2	3	3	4	3	4	4	4	3	2	2	2	2	3	3	3	3	2	3	3	3	2	3	2	1	1	2	2	2.5	3.25	3.75	2	2.8	3	2.33333	1.5
0	3	3	1	3	2	2	3	2	2	2	3	3	2	4	3	1	2	1	2	4	4	3	3	4	3	2	3	3	4	3	4	5	3	4	4	4	4	4	2.33333	3	1.5	3.5	3	3.66667	4	4
1	2	2	4	4	2	3	2	4	3	2	3	3	2	2	3	1	1	2	1	3	2	4	3	4	4	3	4	3	3	2	3	3	4	4	3	3	3	3	2.83333	2.5	1.25	3	3.6	2.66667	3.66667	3
0	3	3	2	4	3	2	4	4	5	5	5	2	2	2	2	1	2	1	1	5	3	3	3	3	3	3	3	3	3	4	4	5	5	4	5	4	3	3	4.16667	2	1.25	3.5	3	3.66667	4.66667	3.75
0	2	1	1	3	3	3	2	3	2	3	2	2	3	2	2	3	4	3	4	1	2	2	1	2	2	2	2	1	2	3	2	3	2	2	3	2	2	2	2.5	2.25	3.5	1.5	1.8	2.33333	2.33333	2.25
0	1	4	2	1	1	5	3	4	4	3	4	3	3	3	5	1	1	3	2	3	4	3	3	3	4	3	4	5	4	5	4	5	5	5	5	5	5	4	3.83333	3.5	1.75	3.25	3.8	4.33333	5	4.75
1	5	1	3	4	3	3	4	4	3	4	4	1	2	2	2	3	3	4	2	3	1	2	4	2	2	2	2	2	3	4	4	3	4	4	3	3	4	3	3.66667	1.75	3	2.5	2	3.66667	3.66667	3.25
1	1	1	2	4	2	3	3	2	2	3	1	2	3	4	4	3	3	3	3	3	3	2	3	3	2	2	2	3	3	4	3	3	2	3	2	2	3	2	2.33333	3.25	3	2.75	2.4	3.33333	2.66667	2.25
1	2	1	2	2	3	3	3	3	3	4	4	5	3	4	3	1	1	2	1	4	4	4	4	5	4	5	5	4	2	3	3	3	4	4	3	4	4	4	3.33333	3.75	1.25	4	4.6	2.66667	3.66667	3.75
0	3	1	1	4	3	5	4	3	4	4	5	3	4	4	3	3	4	4	4	3	3	3	2	3	2	3	3	2	4	3	3	4	3	4	4	4	3	3	4.16667	3.5	3.75	2.75	2.6	3.33333	3.66667	3.5
1	3	1	1	2	2	4	3	3	4	4	3	2	4	4	3	2	2	2	2	4	4	4	4	3	2	3	3	2	3	4	2	4	3	4	4	3	4	4	3.5	3.25	2	4	2.6	3	3.66667	3.75
1	3	3	1	4	3	1	2	3	2	2	2	2	2	3	3	3	2	1	1	3	3	2	3	3	4	2	3	3	2	3	3	3	2	2	4	3	2	3	2	2.5	1.75	2.75	3	2.66667	2.33333	3
0	1	2	2	4	2	1	2	2	1	2	2	4	3	4	5	2	2	2	2	3	2	3	2	2	3	4	3	2	4	3	3	4	4	5	5	5	5	5	1.66667	4	2	2.5	2.8	3.33333	4.33333	5
1	1	1	1	4	2	2	3	2	3	2	2	2	2	2	2	1	1	1	1	3	4	3	4	3	3	4	3	2	3	5	4	3	1	3	4	3	2	3	2.33333	2	1	3.5	3	4	2.33333	3
0	6	2	2	2	2	3	3	3	4	4	2	3	2	2	2	4	3	3	2	2	3	3	2	2	3	1	2	3	2	3	2	4	2	4	1	1	2	1	3.16667	2.25	3	2.5	2.2	2.33333	3.33333	1.25
1	1	2	2	4	3	4	3	3	3	3	3	3	3	3	4	1	2	1	2	3	3	2	4	4	3	4	4	3	4	5	5	3	3	4	5	4	5	4	3.16667	3.25	1.5	3	3.6	4.66667	3.33333	4.5
0	2	1	1	3	3	4	4	4	4	4	3	3	4	3	2	1	1	2	1	3	3	4	4	4	5	5	5	4	5	4	5	4	4	4	4	4	4	4	3.83333	3	1.25	3.5	4.6	4.66667	4	4
0	2	1	4	2	2	2	3	2	2	3	3	4	3	3	3	2	3	3	3	1	2	1	2	2	4	4	3	3	4	3	4	3	4	3	4	4	4	4	2.5	3.25	2.75	1.5	3.2	3.66667	3.33333	4
1	2	2	2	3	3	3	3	3	3	1	4	4	2	2	3	1	2	2	3	2	3	3	4	2	3	2	2	3	5	5	5	4	3	3	3	4	3	3	2.83333	2.75	2	3	2.4	5	3.33333	3.25
0	1	1	1	3	2	3	2	3	4	4	3	1	2	3	3	2	2	3	2	2	3	4	3	2	3	3	4	2	5	5	5	5	3	4	5	5	4	5	3.16667	2.25	2.25	3	2.8	5	4	4.75
0	5	1	2	3	3	2	2	3	2	2	2	2	3	1	2	2	1	1	2	2	3	2	2	3	2	2	2	2	3	5	3	3	4	3	5	5	5	2	2.16667	2	1.5	2.25	2.2	3.66667	3.33333	4.25
1	2	3	2	3	2	2	3	3	2	3	2	3	2	2	2	3	2	3	1	3	2	3	2	2	2	3	2	2	2	2	3	5	3	3	2	3	2	3	2.5	2.25	2.25	2.5	2.2	2.33333	3.66667	2.5
1	1	1	2	4	2	3	4	1	2	1	2	2	3	1	3	2	2	2	1	3	2	1	1	2	2	3	3	2	5	5	4	4	3	4	5	4	5	5	2.16667	2.25	1.75	1.75	2.4	4.66667	3.66667	4.75
0	1	3	2	2	3	4	4	4	4	3	5	4	5	5	5	2	1	1	1	5	5	5	4	5	5	4	5	3	4	2	2	4	4	4	4	3	4	3	4	4.75	1.25	4.75	4.4	2.66667	4	3.5
1	4	1	2	3	3	3	4	2	3	2	3	5	5	4	5	1	2	1	1	4	4	3	5	5	5	4	5	5	2	2	4	4	4	4	5	4	4	4	2.83333	4.75	1.25	4	4.8	2.66667	4	4.25
1	1	1	1	2	3	2	2	1	1	2	1	4	3	5	3	4	3	2	4	1	1	2	1	2	2	2	1	2	3	4	5	3	4	3	4	4	4	4	1.5	3.75	3.25	1.25	1.8	4	3.33333	4
0	2	1	3	3	2	2	2	2	2	3	4	3	2	3	4	2	2	3	2	1	3	3	1	3	4	4	4	3	3	4	4	2	2	3	3	2	3	3	2.5	3	2.25	2	3.6	3.66667	2.33333	2.75
1	4	3	3	4	3	4	2	4	3	3	3	2	2	2	3	3	2	3	2	4	3	4	3	3	1	2	1	1	4	4	2	3	4	5	2	2	2	2	3.16667	2.25	2.5	3.5	1.6	3.33333	4	2
0	2	3	2	4	2	2	4	4	3	3	3	1	1	1	2	1	2	2	1	1	1	1	1	3	3	3	2	2	3	3	3	2	2	2	2	2	3	2	3.16667	1.25	1.5	1	2.6	3	2	2.25
1	2	2	1	2	3	4	3	3	3	2	2	4	3	4	4	3	3	2	3	2	3	3	4	3	3	3	3	2	4	4	4	3	4	3	3	2	2	3	2.83333	3.75	2.75	3	2.8	4	3.33333	2.5
0	4	2	2	2	3	3	3	4	4	3	3	4	5	4	5	2	1	2	2	5	5	4	4	5	4	4	5	4	3	4	4	3	2	4	5	5	5	5	3.33333	4.5	1.75	4.5	4.4	3.66667	3	5
1	2	1	1	2	2	3	2	2	1	1	2	3	2	1	1	2	2	1	2	2	2	1	1	1	1	2	3	2	4	3	5	3	1	2	4	3	4	3	1.83333	1.75	1.75	1.5	1.8	4	2	3.5
1	3	3	3	3	2	2	3	2	3	2	2	4	3	4	5	2	1	1	2	2	4	4	5	3	4	4	3	5	3	3	2	5	5	5	4	5	5	5	2.33333	4	1.5	3.75	3.8	2.66667	5	4.75
1	3	3	2	4	2	1	1	1	2	2	4	3	2	3	3	1	1	2	1	4	3	3	4	2	3	3	3	3	3	3	4	2	3	4	4	3	4	3	1.83333	2.75	1.25	3.5	2.8	3.33333	3	3.5
1	1	3	5	3	2	2	2	1	1	2	1	3	4	4	3	1	1	1	1	4	3	3	2	3	4	3	4	3	5	3	4	4	3	3	4	5	4	4	1.5	3.5	1	3	3.4	4	3.33333	4.25
0	1	1	3	3	2	4	3	4	5	4	4	5	3	5	4	3	3	2	4	4	3	4	2	4	4	4	5	4	3	2	1	2	2	2	3	3	2	2	4	4.25	3	3.25	4.2	2	2	2.5
1	3	2	1	3	2	3	2	4	4	3	5	1	1	1	2	1	2	1	1	3	4	4	4	3	2	2	2	2	3	1	2	5	5	5	4	3	3	3	3.5	1.25	1.25	3.75	2.2	2	5	3.25
1	5	2	2	4	2	1	3	2	1	2	2	3	4	3	2	2	2	1	3	3	3	2	3	2	2	1	2	2	3	4	3	4	5	5	4	4	5	4	1.83333	3	2	2.75	1.8	3.33333	4.66667	4.25
0	3	1	3	4	3	4	3	4	4	4	2	2	4	3	3	1	3	2	1	4	4	4	4	3	2	2	2	3	4	4	3	2	2	3	4	3	4	4	3.5	3	1.75	4	2.4	3.66667	2.33333	3.75
1	3	3	3	3	2	4	3	3	3	3	3	2	1	3	2	2	3	3	3	2	2	2	1	2	3	3	2	3	2	3	2	2	3	3	3	2	3	3	3.16667	2	2.75	1.75	2.6	2.33333	2.66667	2.75
